# Supplementary material for: Human supplementation with Pediococcus acidilactici GR-1 decreases heavy metals levels through modifying the gut microbiota and metabolome
Source: NPJ Biofilms Microbiomes. 2022 Aug 16;8:63. doi: 10.1038/s41522-022-00326-8 (PMC9381558; doi:10.1038/s41522-022-00326-8)
Supplement: Supplementary file 2 — source data [file 41522_2022_326_MOESM2_ESM.xlsx]

## Sheet: Supplementary Fig.1
Blood Cu level			Blood Ni level			Urine Cu level			Urine Ni level			Fecal Cu level				Fecal Ni level			CAT			MDA			IL-1β			IL-6			IL-10			IL-4
Students	Exposed workers		Students	Exposed workers		Students	Exposed workers		Students	Exposed workers		Students	Exposed workers			Students	Exposed workers		Students	Exposed workers		Students	Exposed workers		Students	Exposed workers		Students	Exposed workers		Students	Exposed workers		Students	Exposed workers
621.7	2187.99		0.694222	13.0967		46.6	62.85		1.67735	8.53551		24.1038	4.25			3.6239	0.580758		4.065	3.29717		4.87805	6.66667		19.5219	81.3829		22.5751	26.8467		279.449	406.214		378.575	906.082
627.808	2018.33		0.915128	12.5867		13.7125	81.875		2.76665	11.9708		11.3181	4.9462			3.03861	0.729114		7.317	5.51033		5.85366	4.44444		24.3993	99.4918		15.8977	26.8467		575.156	463.683		703.985	595.594
541.759	1720.71		0.803219	12.5867		24.09	41.985		3.72506	14.7022		10.8854	2.90833			4.51667	1.06991		4.42633	4.78767		5.85366	5.77778		21.0322	72.6849		11.1824	25.175		316.412	111.676		670.555	709.375
740.053	1667.5		1.35684	12.1833		55	31.775		4.02061	22.9155		7.30177	0.401442			4.23636	0.685577		3.523	5.2845		1.70732	13.4815		14.3032	72.6849		12.1785	25.2945		1079.18	423.253		2106.89	1299.5
938.6	1655		1.93555	10.6267		55.5	83.1389		4.19794	5.73866		6.37879	13.6646			3.0202	0.806962		8.80033	0.496833		4.39024	6.07407		20.055	75.1089		23.2599	25.7721		236.112	473.154		950.301	2554.95
610.7	1642.83		0.774889	10.07		21.675	32.6667		5.73478	20.4656		1.6962	5.20312			3.06709	2.06719		5.93583	0.542		2.68293	6.37037		36.4089	80.3847		16.8476	31.1454		988.126	355.096		866.015	935.01
604.038	1614.5		0.962564	9.85667		15.21	89.9375		8.97008	8.69524		8.73397	0.603358			5.33333	0.085485		4.336	3.1165		1.95122	6.37037		38.7114	82.8088		17.205	26.4885		944.79	687.364		664.828	767.231
593.85	1504.5		1.10767	9.83333		7.4325	78.0714		2.87051	12.0483		12.0286	9.08269			3.83429	0.663846		4.11017	5.149		9.02439	8		13.6813	68.2646		20.7305	30.3095		1898.19	583.91		1730.17	969.723
666.316	1493.33		1.15298	9.09333		23.65	33.7071		4.34402	8.58463		7.92188	5.728			5.13281	0.34992		5.19417	5.23933		2.19512	10.963		27.8714	88.5123		18.955	20.8764		904.003	532.792		960.533	987.08
470.55	1464.33		1.08733	8.84333		18.4225	65.25		5.43332	20.8034		5.31522	10.4368			4.19022	0.174368		3.07133	6.68467		6.09756	6.51852		18.1893	75.6792		21.9525	26.4885		265.428	283.287		1709.79	836.657
618.462	1454.17		1.20103	8.73		17.4325	43.205		6.39173	8.67757		9.16244	2.92975			2.90138	0.448713		6.9105	5.962		4.87805	13.1852		22.0983	74.2533		14.5442	23.0257		711.314	314.11		1223.3	788.444
548.55	1449.83		1.24667	8.23125		23.7125	90.65		2.35394	7.07143		3.29521	4.09559			4.57447	4.0049		6.25833	3.61333		3.41463	6.51852		27.773	95.0715		13.8594	23.3839		683.497	830.221		814.706	396.959
610.286	1445.33		0.816191	8.11786		34.09	38.7		2.53127	6.4462		2.54132	8.83137			2.09008	0.247273		3.29717	2.3035		4.39024	9.33333		18.1108	76.82		21.3207	26.7273		1511.99	1023.28		1546.54	1482.7
663	1433.67		1.73375	7.82333		25.21	75.55		4.06811	6.95737		7.38932	0.9864			3.48646	0.364726		3.3875	5.46517		2.43902	9.03704		33.5586	74.3959		18.8167	30.6678		461.717	452.464		1262.37	1141.36
561.682	1429.67		1.31576	7.525		31.675	63.925		7.30341	8.62375		25.1847	1.7463			3.39113	0.927467		4.43267	4.96833		3.65854	5.92593		25.8296	74.6811		10.6221	27.3244		530.545	287.136		1433.93	562.809
671.7	1412.67		0.827555	7.41786		45.5	26.7531		1.87051	6.57041		4.54114	8.24762			5.12278	1.27742		3.76294	4.11017		4.39024	5.77778		38.6782	73.2552		13.8784	29.4737		678.679	341.708		956.796	1324.57
677.808	1406.83		1.04846	7.34643		45	39.375		3.34402	12.8363		2.34645	8.448			6.29543	0.2843		5.79888	2.25833		0.487805	13.3333		27.3725	83.0939		12.4682	20.3988		429.678	215.129		1094.28	1395.92
591.759	1395.94		0.936552	7.035		36.6	59.75		4.43332	41.9223		5.74782	0.7874			4.89262	0.29477		7.28764	4.15533		5.85366	4.59259		42.4724	78.3885		15.8927	28.2796		539.786	1148.64		1632.97	1619.63
790.053	1387.17		1.49018	7.03333		13.65	47.475		5.39173	9.98215		4.87859	6.28468			3.98989	1.28847		3.76242	4.65217		4.63415	10.6667		24.2865	74.8237		11.7892	23.6228		765.988	276.38		1594.24	1951.33
918.6	1369.67		0.735555	6.97187		8.4225	31.31		1.35394	19.7701		3.89634	11.3463			4.76623	2.7483		3.76424	0.090333		4.39024	2.81481		26.3659	78.9588		10.8797	26.0109		997.988	485.325		1972.47	950.438
660.7	1369.33		0.908222	6.85		41.6	49.5		1.53127	19.51		6.28799	4.27494			2.65242	0.93827		5.68726	0.813		4.14634	4.88889		32.2759	77.6755		17.9763	25.175		536	384.702		1830.86	2186.61
654.038	1354.67		1.0959	6.83		8.7125	26.575		3.06811	7.59038		2.68769	3.2849			3.62734	0.92764		5.69827	0.993667		3.7037	10.5185		38.2762	76.5348		14.8709	29.3543		887.797	600.95		1639.47	636.092
549.85	1324.17		1.241	6.825		19.09	49.4375		6.30341	5.43501		4.26785	3.2479			2.99522	0.59287		2.7264	5.78133		3.11111	6.66667		18.4862	74.5385		27.8984	28.1602		448.687	190.787		2301.76	778.802
616.316	1318.5		1.01965	6.79667		50	23.3333		1.20385	9.77461		6.76852	8.24872			3.87761	1.87743		4.89423	6.18783		3.55556	8		29.7862	82.0958		24.769	29.4737		554.824	452.464		749.482	1777.77
528.55	1317.33		0.954	6.66786		50.5	56.8611		2.67735	6.98873		9.56389	0.587247			2.47421	0.028364		6.6534	5.60067		5.33333	23.9259		42.4789	144.55		19.7864	20.5182		396.88	1050.06		2185.87	1237.79
568.462	1292.67		1.06769	6.59286		27.675	109.85		3.76665	31.8857		11.7839	0.724724			1.97563	0.2948		4.9863	4.878		5.48148	8.74074		32.4725	73.3978		14.8785	25.0556		423.988	228.517		889.479	1168.36
498.55	1289.33		1.11333	6.44		21.21	51.35		2.72506	26.1739		5.88729	2.37343			2.97852	0.19874		5.2764	6.775		3.40741	4.88889		36.4682	69.9757		15.6984	21.8317		525.872	277.201		1463.65	882.941
560.286	1282.83		0.682857	6.30357		13.4325	23.5107		3.02061	24.675		12.898	4.2408			3.68524	4.28744		4.27643	1.626		9.03704	8		39.5256	71.259		21.7695	25.2945		785.798	254.076		763.482	925.367
613.985	1277.83		1.60042	6.29667		29.65	49.8438		7.97008	29.3872		3.86922	4.20948			3.58633	0.28473		5.38775	4.01983		6.22222	4.44444		42.5872	77.3903		23.8979	30.3095		696.875	307.629		992.995	1519.35
511.682	1277		1.18242	6.25333		24.4225	101.75		3.84175	18.1026		7.76824	5.28389			1.87954	0.49832		3.63574	1.12917		8.74074	11.1111		31.6927	73.5404		32.7985	27.205		429.793	312.497		1202.65	560.881
	1269.82			6.20874			47.25			13.3485			4.28949				0.39573			2.80033			5.92593			76.9626			29.5931			219.998			2659.09
	1261.5			6.03571			55.4688			15.769			3.37				0.32762			2.89067			6.07407			66.1257			20.3988			167.662			850.156
	1260.83			5.58			49.1667			21.474			7.24798				0.18374			1.94217			4.44444			83.0939			27.802			301.543			923.439
	1246.46			5.53			49.4444			21.2636			6.26472				1.28847			10.027			8.88889			84.5198			23.3839			899.139			1413.28
	1245.36			5.39667			30.8889			41.0401			9.8468				2.07646			1.26467			5.77778			74.6811			22.9063			386.117			603.308
	1244.17			5.23571			69.6563			11.101			7.3759				2.37648			4.90058			9.92593			76.5348			23.0257			116.544			923.439
	1234			5.15			77.9167			12.9819			3.7836				0.17468			2.05508			7.55556			76.5348			24.2198			221.215			655.378
	1233			4.73667			29.8036			10.716			6.8979				1.18648			2.00992			6.22222			75.6792			28.0408			272.531			1025.65
	1228.33			4.68929			58.75			8.04637			5.3498				1.2874			2.95842			2.96296			134.195			26.0109			274.736			877.155
	1226			4.68571			28.0214			29.303			4.98348				1.3943			2.8455			5.92593			67.8368			28.8767			453.681			803.872
	1224.11			4.66333			46.9722			29.688			3.89347				2.0382			3.94217			9.18519			104.91			19.9212			1101.18			963.938
	1222.83			4.31333			60.9167			35.3497			2.8979				0.87892			5.149			5.48148			79.1014			28.0408			290.589			842.442
	1217.68			4.24			43.25			5.30835			8.3572				0.0892			2.07767			4.14815			92.79			26.6079			1051.28			705.519
	1213.33			4.09667			55.25			7.30552			10.8939				0.052748			2.07767			3.55556			69.2627			23.0257			247.991			1602.27
	1209.64			4.07			49.65			31.1288			11.976				0.3572			3.12917			7.25926			78.8162			30.3095			764.47			719.018
	1209.64			4.06071			53.4688			8.0717			6.57983				0.24792			4.24567			4.14815			73.3978			27.3244			153.057			1017.94
	1191.61			3.91			88			15.1205			14.365				0.97304			2.12283			6.22222			71.8293			28.399			274.767			1912.76
	1184.82			3.79667			28.7964			10.607			1.3759				0.04882			2.439			7.11111			65.698			19.2047			321.017			784.587
	1184.79			3.45333			56.6786			26.1726			1.70034				1.2934			3.3875			6.96296			81.8106			28.1602			349.01			859.798
	1179.82			3.25467			47.825			18.0633			4.29879				2.1872			5.3722			8.59259			69.1201			19.6823			238.254			749.874
	1170.33			2.94			47.1			7.36661			3.5987				0.083664			4.26735			8.14815			71.5441			18.8726			230.13			769.159
	1159.14			2.82267			48.3			15.7031			4.2759				0.28477			4.28469			5.03704			73.3978			16.945			215.129			1073.86
	1141.88			2.74643			28.075			25.9459			2.98376				0.8365			5.33742			7.7037			76.3922			11.8213			215.129			1168.36
	1135.36			2.587			42.75			6.51586			1.9857				0.7289			5.6846			6.81481			74.1108			33.8567			105.59			657.306
	1131.61			2.46133			24.7525			26.1967			0.573598				0.8743			6.74832			8.2963			70.6886			38.6163			181.05			2257.96
	1127.5			2.27733			27.28			70.6253			3.09279				0.1897			8.36583			7.25926			66.8387			14.2892			166.643			1957.12
	1124.17			2.22			132.528			12.7955			6.29749				0.83723			6.37563			4.14815			84.9476			25.6789			969.731			786.515
	1121.96			2.195			56.625			19.4516			4.20985				1.8859			4.87632			7.55556			70.8312			36.765			223.847			992.865
	1108.39			2.04107			55.0278			27.7029			7.2765				0.57824			5.37753			13.037			72.1145			31.3726			184.702			1091.22
	1107.5			1.98133			41.5278			21.5333			4.29837				0.68242			2.47643			8.74074			71.6867			27.3643			161.577			568.595
	1105.36			1.918			55.4832			15.8083			4.27524				0.18387			1.47958			21.1852			75.2515			34.3763			378.221			742.16
	1104.11			1.67333			55.4688			8.31417			6.259				1.38743			5.37686			5.92593			73.683			23.3548			334.405			1314.92
	1101.96			1.60417			51.3611			10.4904			3.9379				1.2984			3.57395			7.7037			78.531			16.5374			160.36			1272.5
	1097.34			1.48792			337.375			13.4375			9.9857				0.4985			5.38756			10.8148			62.7036			19.3675			104.373			1320.71
	1078.21			1.47571			39.92			10.2958			4.23598				0.29471			8.97899			6.22222			79.244			22.4658			352.661			2263.75
	1063.04			1.411			38			12.1008			2.98754				0.19842			1.84643			7.11111			69.9759			23.5663			1042.76			1272.5
	1053.5			1.3225			43.5833			12.9352			8.98376				1.4873			6.38759			6.37037			39.1765			20.4763			552.266			948.51
	1053.33			1.05036			40.475			6.59271			2.35479				0.9422			4.3764			4.44444			49.5855			37.2377			555.917			1999.54
	1052.83			0.950714			70.9167			16.3101			5.89279				1.28362			3.7853			7.11111			183.905			28.3654			483.287			1648.56
	1050			0.798929			48.8929			12.2881			4.23987				1.28742			4.73653			12			93.6458			27.6352			668.347			1008.29
	1036.61			0.720625			36.8563			13.4894			2.3475				1.48857			4.3753			4.59259			71.5444			31.3846			731.636			1014.08
	1036.43			0.639286			54.55			12.2275			5.2362				0.2984			2.47643			3.40741			44.3097			17.3763			620.423			975.509
	1028.17			0.542667			33.9688			10.2281			3.2739				2.4885			4.28473			5.92593			43.0264			25.7492			409.865			874.388
	1023.83			0.493929			37			8.41597			6.2369				1.4873			2.47632			13.3333			58.9965			14.2873			1134.04			1032.49
	1005.54			0.364625			42.5			10.6117			3.27398				0.27746			3.27642			11.1111			73.5407			19.4982			526.707			693.288
	899.464			0.241542			50.45			7.8261			2.39858				0.063872			4.27643			5.62963			79.2443			30.8705			728.745			839.287
	2205.36			12.3633			35.3389						5.15862				0.578966			1.58083			5.62963			81.0977			18.9659			443.32			852.085
	1741.17			11.7397			27.175						18.1812				1.5844			1.85183			6.66667			65.4128			23.3839			288.551			1014.08
	1709.17			11.1107			23.6575						6.48344				0.477815			2.48417			5.77778			77.2477			26.9661			148.189			975.509
	1684.11			10.5587			25.6083						7.40217				2.22065			5.05867			8.44444			84.0921			25.5333			357.53			1118.22
	1645.83			10.4959			20.4325						10.9518				1.93464			2.48417			5.77778			83.5217			26.3691			772.561			726.732
	1613.17			9.2988			20.4375						15.2401				1.16372			5.46517			5.33333			72.97			19.4435			569.077			611.022
	1480			9.19476			22.6893						3.09722				0.174514			2.80033			17.037			66.4109			28.1602			136.018			396.959
	1448.39			9.17917			25.475						0.270898				1.61964			3.70367			20.8889			86.3735			21.5928			262.596			1145.22
	1444.06			9.12667			26.025						9.64091				1.10909			1.98733			9.33333			77.8181			20.9958			206.609			3069.86
	1435.83			9.02333			26.475						0.600947				1.05859			2.21317			6.22222			70.9738			21.4734			115.327			668.877
	1423.17			8.95667			28.425						0.096944				0.389103			1.53567			5.62963			79.1014			27.3244			301.543			1727.62
	1422.71			8.84			28.8333						14.5632				1.73276			1.98733			6.07407			72.2571			26.3691			343.518			722.875
	1401.83			8.74167			31.075						3.71552				0.410862			1.58083			6.66667			83.5217			26.9661			368.484			983.222
	1398.17			8.59333			31.675						1.61835				2.35063			7.40733			5.77778			76.5348			21.7123			217.563			859.798
	1383.17			8.27083			31.9375						4.2939				0.611463			2.439			5.48148			48.0168			26.9661			159.143			578.237
	1371.67			8.24667			32.3893						2.38399				0.387255			5.78133			6.51852			94.6437			22.1899			496.279			3262.71
	1363			8.22333			35.3438						3.36581				0.198346			0.542			5.92593			114.179			19.5629			547.398			1226.21
	1350.67			8.08333			37.475						8.11529				0.710753			2.75517			7.25926			116.175			22.6675			320.423			622.593
	1329.17			8.02667			39.85						4.46667				0.597222			4.96833			6.37037			165.226			26.7273			490.422			697.804
	1315			7.72083			41.7222						6.02837				0.274763			1.03883			9.77778			75.2515			25.2945			791.639			767.231
	1306.33			7.44333			41.825						9.27943				0.743783			5.0135			8.88889			96.9252			23.981			691.046			711.304
	1305			7.31			42.025						8.298				0.9377			10.7497			7.25926			64.5572			25.6527			886.968			1016.01
	1283.83			7.13892			42.75						2.2098				0.18377			3.61333			6.07407			65.9831			18.3689			815.159			545.453
	1282.67			7.11926			45.575						4.20704				1.37756			5.2845			6.37037			119.027			30.9066			794.469			981.294
	1282.33			6.95667			45.8438						6.2298				0.4773			2.66483			4.14815			97.9233			23.7422			588.779			2628.23
	1264.38			6.9			45.975						7.2274				0.2847			3.70367			4.2963			89.5105			22.3093			490.817			921.51
	1261.33			6.26667			48.6667						5.27982				0.6887			4.92317			6.51852			90.0808			22.0705			492.628			790.372
	1260.33			6.24667			51						8.2847				1.3775			6.32333			13.7778			77.8181			30.3095			832.199			749.874
	1251.88			6.23333			51.25						6.78365				0.09287			5.87167			13.5556			64.4146			26.6079			424.927			693.947
	1249.17			6.10667			51.275						7.29848				0.1885			3.43267			7.7037			57.1425			25.8915			607.035			1095.08
	1234.82			6.06667			51.7						6.28947				1.2884			3.6585			14.7407			150.539			20.8764			709.728			3004.29
	1230.83			5.93			53.175						1.4893				0.4875			1.26467			6.81481			95.2141			24.3968			589.6			1542.49
	1227.32			5.89333			53.625						3.2894				1.9277			2.439			7.11111			124.302			16.384			600.95			3305.14
	1226.83			5.88333			55.9						3.2498				1.142			2.12283			5.18519			77.6755			16.5122			672.165			979.365
	1226.33			5.6			59.85						4.28938				1.7294			2.39383			6.22222			98.0659			39.3215			725.094			261.964
	1222			5.50333			59.875						4.29809				1.4763			4.2005			7.11111			135.71			31.3729			423.938			628.379
	1211.67			5.20667			61.35						2.4897				0.2874			0.858167			8.74074			104.34			28.2956			393.252			757.588
	1205.47			5.02333			62.95						3.8752				1.4773			2.981			6.66667			62.276			39.6741			473.382			838.585
	1205			4.9			64.7083						11.7498				2.26648			6.27817			6.66667			124.017			14.3968			788.383			900.297
	1200.62			4.21			66.275						7.3897				0.2874			4.15533			8.2963			44.7375			18.4513			947.823			840.514
	1197			4.19667			66.85						4.2804				0.18743			2.75517			5.03704			45.0227			15.5026			1256.97			630.307
	1193			3.45333			67.5625						4.973				0.8243			0.993667			5.18519			84.2349			18.1675			446.804			938.867
	1187.5			3.31333			77.7778						4.28437				0.94773			1.897			6.37037			60.8501			15.9881			385.736			665.02
	1182.29			3.24533			69.2188						3.89743				0.26478			8.5365			5.18519			60.4224			38.6163			210.519			692.019
	1176.88			2.81964			70.7						12.988				1.8372			6.41367			8.74074			74.2453			18.2956			396.507			620.664
	1171.17			2.74967			72.5625						16.7864				2.8477			5.51033			7.25926			79.8146			21.645			228.745			425.886
	1169.17			2.56083			72.8889						12.987				2.9957			5.37483			9.92593			53.1503			24.3968			598.942			2680.3
	1166.33			2.54633			74.4286						10.8927				0.08266			2.80033			8.44444			55.004			31.8213			261.607			790.372
	1165.83			2.53333			74.55						3.892				0.05726			6.86533			8.2963			44.8801			14.6212			821.245			1197.29
	1162.5			2.50286			85.75						2.874				0.06388			9.16883			5.77778			84.2349			20.1866			594.864			759.516
	1158			2.17357			76.375						0.68237				1.0274			8.44617			5.18519			64.5575			23.6117			619.206			1349.64
	1148			2.10833			78.5938						5.98289				0.8264			2.8455			11.4074			28.197			31.8213			320.849			1218.5
	1145			2.05893			82.6786						6.7634				1.0012			1.2195			5.33333			57.1428			22.6548			424.874			900.297
	1134.53			1.85573			94.9167						7.9282				1.9174			3.70367			12			63.5924			50.4273			538.878			564.738
	1134.29			1.84214			86.6071						4.9287				0.4266			4.78767			6.81481			75.5369			14.2892			429.339			1093.15
	1133.67			1.78233			86.9643						7.9724				0.2874			4.607			10.2222			46.5911			17.6386			474.797			682.376
	1127			1.78036			92.625						3.8937				0.47263			3.16167			6.66667			61.4205			23.6117			425.916			884.869
	1125.17			1.66667			93.1						5.0927				0.38272			3.43267			8.14815			53.7206			38.4144			356.937			599.451
	1108.67			1.53625			94.5556						8.29622				0.48276			4.76888			4.74074			69.9759			15.63			800.554			1095.08
	1102.5			1.505			94.5714						3.93722				0.4785			3.84755			5.77778			42.0283			20.9045			417.594			3004.29
	1102.5			1.23036			101.857						1.29874				1.02873			4.37683			8			53.2929			17.5516			472.363			1542.49
	1098.59			1.18933			102.917						8.7633				1.2847			1.37653			4.59259			49.7281			21.6375			274.276			3305.14
	1098.33			1.18833			107.278						6.29847				2.0284			1.48759			7.25926			52.7298			34.2745			482.891			979.365
	1098.17			1.17857			154.313						4.26542				0.18724			2.76332			5.18519			43.5968			27.3846			503.582			261.964
	1084.83			1.175			36.8393						5.24274				2.10284			3.28764			6.22222			33.1877			28.3473			446.378			628.379
	1081.17			1.06343			42.8365						5.2736				0.7284			2.47693			7.55556			69.5481			31.4766			636.246			757.588
	1079.5			0.995357			50.6392						3.7863				1.4957			3.28742			4.88889			66.4112			35.7362			342.164			838.585
	1078.57			0.861071			39.7684						3.274				1.15342			3.28654			9.48148			72.997			37.7653			546.409			900.297
	1047.32			0.813333			50.3692						5.267				1.2363			5.27643			12			44.5949			22.7464			547.626			840.514
	1042			0.6165			45.3765						5.2477				1.853			1.3853			4.2963			35.4691			28.4732			271.8			630.307
	1029.58			0.577333			47.653						6.29874				1.8663			1.49754			13.5556			87.9423			19.9376			762.824			938.867
	989.167			0.532			32.4674						1.98927				0.02765			2.48753			6.51852			100.209			24.7683			442.727			665.02
	983.75			0.525			42.5766						10.254				0.03875			3.48622			14.1481			42.1709			18.3974			624.531			583.578
	935.625			0.505667			40.5436						4.373				0.8773			3.58365			14.2222			179.2			21.4863			400.95			848.376
	924.722			0.337781			41.9463						3.9827				0.94737			2.48753			3.55556			52.6464			11.9375			278.875			1038.83
	851.042			0.228063			30.6859						2.89412				2.89412			3.75632			5.33333			69.4574			23.7664			792.254			937.275

## Sheet: Supplementary Fig.2
Spearman's correlation analysis of Blood Ni					Spearman's correlation analysis of Blood Cu
编号	浓度（ug/L）	工龄	年龄		编号	实际浓度ug/L	工龄	年龄	实际浓度ug/ml
A1	1.411	25	45		A1	1728.13	25	45	1.72813
A2	0.639286	25	48		A2	1395.94	25	48	1.39594
A3	6.59286	25	47		A3	1415.61	25	47	1.41561
A4	1.66667	22	47		A4	1027.19	22	47	1.02719
A5	2.10833	25	46		A5	1487.18	25	46	1.48718
A6	2.27733	15	37		A6	1493.33	15	37	1.49333
A7	1.85573	21	38		A7	1354.67	21	38	1.35467
A8	1.918	22	47		A8	1464.33	22	47	1.46433
A9	2.74643	25	47		A9	1260.83	25	47	1.26083
A10	5.88333	36	52		A10	1244.17	36	52	1.24417
A11	2.74967	12	41		A11	1261.5	12	41	1.2615
A12	5.53	28	48		A12	1529.67	28	48	1.52967
A13	6.24667	14	36		A13	1369.67	14	36	1.36967
A14	5.58	2	25		A14	1282.83	2	25	1.28283
A15	4.68571	25	46		A15	1269.82	25	46	1.26982
A16	7.11926	25	44		A16	1556.56	25	44	1.55656
A17	6.25333	2	25		A17	1224.11	2	25	1.22411
A18	8.84333	2	25		A18	1184.82	2	25	1.18482
A19	4.66333	2	26		A19	1209.64	2	26	1.20964
A20	6.10667	3	25		A20	1709.22	3	25	1.70922
A21	8.23125	3	22		A21	1277	3	22	1.277
A22	6.29667	31	47		A22	1318.5	31	47	1.3185
A23	5.50333	35	53		A23	1053.5	35	53	1.0535
A24	6.30357	12	42		A24	1277.83	12	42	1.27783
A25	7.035	6	34		A25	1667.5	6	34	1.6675
A26	5.93	25	45		A26	1522.91	25	45	1.52291
A27	3.31333	29	49		A27	1598.56	29	49	1.59856
A28	6.03571	34	50		A28	1759.82	34	50	1.75982
A29	5.23571	27	47		A29	1683.55	27	47	1.68355
A30	6.20874	2	26		A30	1179.82	2	26	1.17982
A31	4.06071	2	24		A31	1557	2	24	1.557
A32	3.91	10	27		A32	1576.17	10	27	1.57617
A33	4.31333	12	30		A33	1543.83	12	30	1.54383
A34	3.45333	25	48		A34	1642.83	25	48	1.64283
A35	4.07	11	34		A35	1292.67	11	34	1.29267
A36	4.21	28	47		A36	1406.83	28	47	1.40683
A37	9.85667	11	38		A37	1549.83	11	38	1.54983
A38	4.73667	32	50		A38	1720.71	32	50	1.72071
A39	4.19667	13	32		A39	1445.33	13	32	1.44533
A40	2.54633	25	45		A40	1317.33	25	45	1.31733
A41	6.06667	2	26		A41	1412.67	2	26	1.41267
A42	5.89333	11	36		A42	1655	11	36	1.655
A43	3.45333	11	40		A43	1369.33	11	40	1.36933
A44	2.94	29	47		A44	1504.5	29	47	1.5045
A45	3.25467	26	44		A45	1289.33	26	44	1.28933
A46	9.17917	12	38		A46	1463.71	12	38	1.46371
A47	1.06343	6	28		A47	1565.65	6	28	1.56565
A48	2.17357	3	26		A48	1550.7	3	26	1.5507
A49	1.48792	3	25		A49	1584.81	3	25	1.58481
A50	6.66786	17	37		A50	1561.35	17	37	1.56135
A51	1.18833	25	45		A51	1501.29	25	45	1.50129
A52	0.6165	26	45		A52	1269.54	26	45	1.26954
A53	0.241542	36	53		A53	1720.52	36	53	1.72052
A54	1.3225	35	53		A54	1760.53	35	53	1.76053
A55	0.813333	26	46		A55	1463.96	26	46	1.46396
A56	1.98133	28	45		A56	1592.67	28	45	1.59267
A57	0.950714	9	33		A57	1603.84	9	33	1.60384
A58	1.53625	24	45		A58	1563.37	24	45	1.56337
A59	0.532	24	44		A59	1673.27	24	44	1.67327
A60	1.67333	9	32		A60	2236.39	9	32	2.23639
A61	4.68929	36	53		A61	1638.75	36	53	1.63875
A62	0.525	30	49		A62	1612.38	30	49	1.61238
A63	7.03333	37	53		A63	1124.17	37	53	1.12417
A64	7.41786	34	52		A64	1104.11	34	52	1.10411
A65	11.7397	10	53		A65	983.438	10	53	0.983437
A66	9.83333	24	43		A66	1199.86	24	43	1.19986
A67	10.6267	8	27		A67	1602.37	8	27	1.60237
A68	11.1107	2	22		A68	1029.58	2	22	1.02958
A69	9.2988	2	20		A69	1182.29	2	20	1.18229
A70	8.84	25	45		A70	983.75	25	45	0.98375
A71	1.05036	12	32		A71	1097	12	32	1.097
A72	1.47571	11	38		A72	1251.88	11	38	1.25188
A73	1.175	23	46		A73	1176.87	23	46	1.17687
A74	6.79667	29	47		A74	924.722	29	47	0.924722
A75	6.825	11	30		A75	1165.83	11	30	1.16583
A76	0.364625	25	46		A76	765.495	25	46	0.765495
A77	3.24533	25	43		A77	989.167	25	43	0.989167
A78	8.24667	11	35		A78	1422.71	11	35	1.42271
A79	6.83	10	34		A79	1200.62	10	34	1.20063
A80	0.699833	12	34		A80	1047.32	12	34	1.04732
A81	8.59333	25	43		A81	1205	25	43	1.205
A82	0.228063	13	39		A82	998.594	13	39	0.998594
A83	8.95667	9	30		A83	1401.83	9	30	1.40183
A84	8.08333	25	47		A84	1169.17	25	47	1.16917
A85	8.73	10	35		A85	1371.67	10	35	1.37167
A86	7.13892	24	42		A86	1226.33	24	42	1.22633
A87	6.85	36	53		A87	1105.47	36	53	1.10547
A88	8.74167	30	48		A88	1383.17	30	48	1.38317
A89	0.337781	26	46		A89	1164.38	26	46	1.16437
A90	7.31	1	25		A90	1193	1	25	1.193
A91	9.02333	12	33		A91	1350.67	12	33	1.35067
A92	1.84214	20	39		A92	1448.39	20	39	1.44839
A93	7.34643	24	45		A93	1282.67	24	45	1.28267
A94	6.44	1	23		A94	1166.33	1	23	1.16633
A95	8.27083	2	22		A95	1282.33	2	22	1.28233
A96	9.09333	2	26		A96	1083.83	2	26	1.08383
A97	5.20667	9	32		A97	1471.93	9	32	1.47193
A98	8.02667	26	48		A98	1363	26	48	1.363
A99	10.4959	1	25		A99	1305	1	25	1.305
A100	5.6	7	35		A100	1494.63	7	35	1.49463
A101	6.23333	26	47		A101	1079.5	26	47	1.0795
A102	12.1833	21	42		A102	935.625	21	42	0.935625
A103	0.577333	10	36		A103	991.875	10	36	0.991875
A104	0.798929	25	44		A104	1423.17	25	44	1.42317
A105	6.9	30	49		A105	1435.83	30	49	1.43583
A106	1.78233	1	23		A106	1162.5	1	23	1.1625
A107	5.15	1	22		A107	1641.17	1	22	1.64117
A108	1.17857	11	36		A108	1234.82	11	36	1.23482
A109	2.46133	1	23		A109	114.107	1	23	0.114107
A110	2.04107	5	26		A110	1584.11	5	26	1.58411
A111	12.3633	15	37		A111	924.722	15	37	0.924722
A112	0.493929	2	26		A112	935.625	2	26	0.935625
A113	2.05893	1	24		A113	1160.33	1	24	1.16033
A114	0.861071	1	24		A114	1078.57	1	24	1.07857
A115	2.22	2	26		A115	1622.21	2	26	1.62221
A116	1.23036	25	44		A116	1227.32	25	44	1.22732
A117	1.78036	27	48		A117	1315	27	48	1.315
A118	3.79667	12	30		A118	739.589	12	30	0.739589
A119	6.95667	25	46		A119	1504.5	25	44	1.5045
A120	4.09667	1	24		A120	871.167	1	24	0.871167
A121	0.995357	12	42		A121	1102.5	12	42	1.1025
A122	1.60417	10	30		A122	1222	10	30	1.222
A123	0.542667	3	24		A123	1211.67	3	24	1.21167
A124	2.56083	3	26		A124	1198.17	3	26	1.19817
A125	1.18933	5	27		A125	851.042	5	27	0.851042
A126	2.195	24	45		A126	705.357	24	45	0.705357
A127	10.5587	28	53		A127	942.167	28	53	0.942167
A128	10.07	25	44		A128	932.8	25	44	0.9328
A129	2.50286	26	43		A129	1206.33	26	43	1.20633
A130	2.53333	25	44		A130	1102.5	25	44	1.1025
A131	9.12667	12	44		A131	887.167	12	44	0.887167
A132	8.22333	12	50		A132	1287.98	12	50	1.28798
A133	6.26667	12	46		A133	1224.17	12	46	1.22417
A134	7.525	3	56		A134	855.267	3	56	0.855267
A135	7.44333	3	36		A135	1093.25	3	36	1.09325
A136	9.19476	3	42		A136	736.15	3	42	0.73615
A137	8.11786	1	40		A137	754.167	1	40	0.754167
A138	12.5867	12	41		A138	829.583	12	41	0.829583
A139	12.5867	6	32		A139	804.266	6	32	0.804266
A140	13.0967	25	46		A140	690.335	25	46	0.690335
A141	0.533202	2	28		A141	890.733	2	28	0.890733
A142	2.587	3	31		A142	752.042	3	31	0.752042
A143	0.505667	2	34		A143	878.863	2	34	0.878863
A144	0.720625	3	36		A144	960.24	3	36	0.96024
A145	2.82267	28	53		A145	1592.52	28	53	1.59252
A146	5.39667	2	41		A146	1527.41	2	41	1.52741
A147	1.505	1	23		A147	948.204	1	23	0.948204
A148	2.81964	1	21		A148	978.263	1	21	0.978263
A149	4.9	3	36		A149	682.689	3	36	0.682689
A150	4.24	20	44		A150	839.757	20	44	0.839757
A151	7.72083	25	45		A151	817.968	25	45	0.817968
A152	5.02333	24	44		A152	926.833	24	44	0.926833

## Sheet: Supplementary Fig.3
	Baseline	4 weeks	4 weeks after the end
	0.007573	0.064575	0.022534
	0.022237	0.068382	0.020943
	0.005374	0.07183	0.036579
	0.019558	0.055317	0.025909
	0.006963	0.078967	0.029815
	0.024448	0.086015	0.022842
	0.026022	0.061985	0.032452
	0.019857	0.088701	0.032421

## Sheet: Table 1
Conventional yogurt								Probiotic yogurt
number	gender	age(years)	working time(years)	height(cm)	weight(kg)	BMI		number	gender	age(years)	working time(years)	height(cm)	weight(kg)	BMI
C1	male	45	25	173	75.5	25.2264		P1	male	43	25	168.5	66.2	23.3162
C2	male	48	25	179.5	58.7	18.2184		P2	male	35	11	172.5	76.9	25.8433
C3	male	47	25	172	68	22.9854		P3	male	34	10	178.5	106	33.2682
C4	male	47	22	170	55	19.0311		P4	male	34	12	169	68.5	23.9838
C5	male	46	25	168	56.2	19.9121		P5	male	43	25	168.5	70	24.6546
C6	male	37	15	167.5	102.3	36.4625		P6	male	39	13	168.5	77	27.1201
C7	male	38	21	175	63.8	20.8327		P7	male	30	9	168	67.8	24.0221
C8	male	47	22	181	72.8	22.2215		P8	male	47	25	163.5	53.5	20.0133
C9	male	47	25	170.5	72.6	24.974		P9	male	35	10	177	68.1	21.737
C10	male	52	36	169.5	72.9	25.374		P10	male	42	24	175	70	22.8571
C11	male	41	12	170.5	73.8	25.3868		P11	male	53	36	171	80.7	27.5982
C12	male	48	28	167.5	66.1	23.5598		P12	male	48	30	169	65.6	22.9684
C13	male	36	14	179.5	72.9	22.6255		P13	male	46	26	170	63.9	22.1107
C14	male	25	2	170	61.9	21.4187		P14	male	25	3	172.5	76.9	25.8433
C15	male	46	25	184.5	75.3	22.1209		P15	male	33	12	169	57.3	20.0623
C16	male	44	25	178	78.7	24.839		P16	male	39	20	165	67.5	24.7934
C17	male	25	2	176	89.7	28.9579		P17	male	45	24	178	68	21.4619
C18	male	25	2	174	76.8	25.3666		P18	male	23	1	168	75.6	26.7857
C19	male	26	2	174	65.4	21.6013		P19	male	22	2	166	72.3	26.2375
C20	male	25	3	178.5	79.8	25.0453		P20	male	26	4	178.5	73.6	23.0994
C21	male	22	3	175.5	49	15.909		P21	male	32	9	159.5	63.7	25.0391
C22	male	47	31	169.5	71	24.7126		P22	male	48	26	167	72.4	25.9601
C23	male	53	35	175	81.4	26.5796		P23	male	25	3	161.5	56	21.4705
C24	male	42	12	167	69.7	24.9919		P24	male	35	7	168	50.1	17.7509
C25	male	34	6	171.5	67.7	23.0176		P25	male	47	26	168.5	58.5	20.6042
C26	male	45	25	171.5	66.1	22.4736		P26	male	45	26	176	87.3	28.1831
C27	male	49	29	183	75.4	22.5149		P27	male	36	10	170	73.5	25.4325
C28	male	50	34	172.5	73.3	24.6335		P28	male	44	25	170.5	70.3	24.1828
C29	male	47	27	167	81.9	29.3664		P29	male	49	30	179.5	81.4	25.2636
C30	female	26	2	170	60.8	21.0381		P30	male	23	2	180	61.3	18.9198
C31	female	24	2	165.5	68.5	25.0089		P31	male	22	1	179	73.2	22.8457
C32	male	27	10	172.5	91.4	30.7162		P32	male	36	11	170.5	69.7	23.9764
C33	male	30	12	175	60	19.5918		P33	male	23	3	159	66.2	26.1857
C34	female	48	25	174.5	78.5	25.7798		P34	male	26	5	168.5	66.2	23.3162
C35	male	34	11	188.5	84.3	23.7249		P35	male	46	25	170.5	80.9	27.8291
C36	male	47	28	175	56.3	18.3837		P36	male	26	4	169.5	75.4	26.2441
C37	male	38	11	172.5	55.8	18.7524		P37	male	24	15	183	54.8	16.3636
C38	male	50	32	170.5	67.9	23.3572		P38	male	24	23	176	76.5	24.6965
C39	male	32	13	174	68.2	22.5261		P39	male	26	7	175	76.5	24.9796
C40	female	45	25	155	44.6	18.564		P40	female	44	25	177.5	69.5	22.0591
C41	female	26	2	164.5	64.2	23.7248		P41	male	48	27	169.5	69	24.0165
C42	female	36	11	159	72	28.4799		P42	male	30	12	168	55.3	19.5933
C43	female	40	11	158.5	63.6	25.3162		P43	male	46	25	180	48.7	15.0309
C44	male	47	29	168	57.8	20.479		P44	male	24	4	179.5	77.5	24.0532
C45	male	44	26	178.5	76.7	24.0724		P45	male	42	12	170.5	68.4	23.5292
C46	male	38	12	173	70	23.3887		P46	female	30	10	176.5	75.3	24.1716
C47	female	28	6	159.5	72.2	28.3802		P47	female	24	3	161	63.3	24.4204
C48	male	26	3	171	66.5	22.742		P48	female	26	4	166	72.7	26.3826
C49	male	25	3	164.5	59.3	21.9141		P49	female	27	5	159	100.7	39.8323
C50	female	37	17	163	74	27.852		P50	female	45	24	170	76.5	26.4706
C51	male	45	25	175.5	65.3	21.2011		P51	female	45	25	164	62.8	23.3492
C52	male	45	26	164.5	62.6	23.1336		P52	female	44	25	160.5	84.5	32.8025
C53	male	53	36	167	56.9	20.4023		P53	female	43	26	160.45	82.1	31.8907
C54	male	53	35	173	75.2	25.1261		P54	female	46	25	164.5	70.4	26.016
C55	male	46	26	162	66.9	25.4915		P55	male	44	12	181.5	75	22.7671
C56	male	45	28	173	68.5	22.8875		P56	female	50	12	162	57.4	21.8717
C57	female	33	9	162	70.7	26.9395		P57	male	46	12	164.5	64.5	23.8357
C58	male	45	24	171	68	23.255		P58	male	56	18	159	51.1	20.2128
C59	female	44	24	157	54.2	21.9887		P59	male	36	12	158	48.7	19.5081
C60	female	32	9	163.5	52.9	19.7888		P60	female	42	17	158.5	56.4	22.4502
C61	male	53	36	166	67.8	24.6044		P61	female	40	13	153	54	23.0681
C62	male	49	30	179	69.7	21.7534		P62	male	41	12	157.5	47	18.9468
C63	male	53	37	172	60.5	20.4502		P63	female	32	11	156.5	57.3	23.3952
C64	male	52	34	166	65.5	23.7698		P64	female	46	25	256	67.6	10.3149
C65	female	53	10	160.5	65.7	25.5044		P65	male	28	12	170.5	65.7	22.6004
C66	male	43	24	169.5	66.3	23.0767		P66	male	31	13	169.5	68.3	23.7729
C67	male	27	8	164.4	43	15.9098		P67	female	34	14	167.6	43	15.3081
C68	female	22	3	153.5	52.3	22.1965		P68	female	36	13	153.5	52.3	22.1965
C69	male	20	2	170	73	25.2595		P69	female	53	28	155.5	47	19.4374
C70	female	45	25	155	47.5	19.7711		P70	male	41	18	176	82.6	26.6658
C71	male	32	12	165	59.7	21.9284		P71	female	23	5	165	59.7	21.9284
C72	male	38	11	176	77.6	25.0517		P72	female	21	7	155	47.5	19.7711
C73	male	46	23	157.5	53	21.3656		P73	female	36	13	157.5	53	21.3656
C74	male	47	29	171.5	75.4	25.6356		P74	female	44	20	157.5	55.6	22.4137
C75	male	30	11	155.5	47	19.4374		P75	male	45	25	171.5	78.4	26.6556
C76	male	44	25	171	76.9	26.2987		P76	male	44	24	170	72	24.9135

## Sheet: Hepatic and renal function
Baseline	TBIL	DBIL	IBIL	TP	ALB	GLB	A/G	PA	ALT	AST	AST/ALT	ALP	GGT	TBA	CHE	BUN	UA	CREA
Conventional yogurt	14.13	4.08	10.05	74	45.8	28.2	1.62	31.7	29	22	1.32	69	33	5.4	11163	4.3	493	80
	12.05	3.81	8.24	80.5	46.1	34.4	1.34	26.8	22	22	1	96	24	4.8	7940	8.13	345	68
	24.48	8.62	15.86	76.1	44.6	31.5	1.42	27.9	19	23	0.83	88	24	1.8	7841	6.26	341	87
	6.92	2.6	4.32	75.7	43.7	32	1.37	30	50	34	1.47	111	356	7.4	11193	4.97	442	69
	22.22	8.53	13.69	75.5	44.7	30.8	1.45	23.1	15	23	0.65	97	17	10.4	6097	7.17	295	76
	6.39	2.72	3.67	77.5	48.9	28.6	1.71	30.2	43	19	2.26	132	60	7.3	10836	6.87	593	59
	10.77	4.3	6.47	84.4	48.9	35.5	1.38	40.7	20	28	0.71	94	56	4.5	10503	5.43	394	83
	6.76	2.86	3.9	75.3	45.6	29.7	1.54	34.2	51	32	1.59	115	125	6.08	10115	6.63	457	71
	6.4	2.24	4.16	75.5	44.5	31	1.44		33	28	1.18	91	36	16.7	8297	4.75	319	88
	12.55	4.32	8.23	82.7	44.3	38.4	1.15		27	24	1.13	166	57	6.9	8901	5.13	325	70
	11.68	3.85	7.83	82.1	48.2	33.9	1.42		18	16	1.13	43	29	5.4	12037	7.49	404	73
	10.7	3.65	7.05	69.9	42.7	27.2	1.57	25.7	26	28	0.93	110	16	5.2	10168	6.51	283	89
	27.53	9.82	17.71	80.8	45.9	34.9	1.32	31.6	19	26	0.73	96	32	3.05	9976	7.52	316	63
	8.91	3.59	5.32	78.6	47.1	31.5	1.5	30.9	29	20	1.45	116	34	10.3	9016	4.99	308	58
	21.79	6.98	14.81	77.4	43.6	33.8	1.29	24.8	20	15	1.33	89	17	2.7	8135	4.58	349	85
	19.3	7.31	11.9	79.7	48	31.7	1.51	31.2	34	25	1.36	138	56	10.2	9641	7.42	352	66
	17.39	6.2	10.97	76.9	48.8	28.1	1.74	24.1	15	16	0.94	126	27	5.9	10104	5.05	461	75
	9.63	3.73	5.9	79	49	30	1.63	35.2	25	15	1.67	72	34	7.9	11145	5.85	468	74
	7.37	3.17	4.2	81.5	47.2	34.3	1.38	22.9	25	19	1.32	89	24	5.6	9587	5.2	331	62
	18.25	8.26	9.99	80.6	50.6	30	1.69	26.5	51	22	2.32	153	63	2.7	7933	5.66	337	78
	61.13	22.2	38.93	80.7	50.8	29.9	1.7	26	10	18	0.56	139	21	3.4	7802	5	334	82
	14.95	4.3	10.65	77.3	45.6	31.7	1.44		20	23	0.87	105	34	4.3	8518	6.48	330	72
	14.46	4.72	9.74	75.6	44.8	30.8	1.45		48	25	1.92	99	47	5.4	10143	5.17	317	75
	24.06	7.95	16.11	76.6	45	31.6	1.42		28	21	1.33	88	40	2.8	10398	6.43	402	86
	19.13	6.97	12.16	76.2	47	29.2	1.61	23.1	63	31	2.03	116	28	2.3	7598	7.29	377	91
	12.43	4.92	7.51	74.6	45.7	28.9	1.58	25.8	20	19	1.05	104	38	2.8	7585	6.53	266	60
	14.28	5.01	9.27	77.3	47.2	30.1	1.57	28.5	33	27	1.22	99	44	3.4	8309	5.68	387	78
	16.6	6.96	9.64	77.9	47.7	30.2	1.58	26.6	34	25	1.36	123	40	5	936	5.1	414	70
	12.46	4.67	7.79	82.5	47.3	35.2	1.34		41	27	1.52	112	45	34	9186	7.92	347	71
	12.75	4.56	8.19	83.1	46.8	36.3	1.29		19	16	1.19	94	19	4	9643	6.18	328	78
	11.14	3.87	7.27	82.7	49.6	33.1	1.5		72	43	1.67	81	85	10	13481	6.34	436	75
	8.05	3.2	4.85	77.7	47.7	30	1.59	21.5	31	20	1.55	83	34	8.6	12887	4.65	502	60
	28.65	9.62	19.03	75.9	44.6	31.3	1.42	32.1	13	19	0.68	102	28	18.1	8652	4.52	478	78
	19.78	6.94	12.84	75.8	44.2	31.6	1.4		25	22	1.14	104	21	1.9	8556	4.45	360	71
	17.4	6	11.4	75	47.5	27.5	1.73		52	30	1.73	138	56	17.8	11218	6.25	538	86
	9.24	3.6	5.64	71.5	45.3	26.2	1.73		15	15	1	96	28	3.9	6962	7.49	268	61
	15.63	5.99	9.64	71.5	42	29.5	1.42		18	19	0.95	93	18	3.7	6942	4.94	226	59
	16.09	6.25	9.84	70.9	46.4	24.5	1.89		19	21	0.9	103	108	3.3	6655	8.53	319	58
	40.34	12.09	28.25	77.3	48.6	28.7	1.69		28	25	1.12	82	22	3.3	8717	4.16	347	91
	6.62	2.6	4.16	75	45.2	29.8	1.52		16	17	0.94	63	24	7.8	5736	7.16	272	66
	19.64	7.02	12.62	80.7	45.4	35.3	1.29		10	14	0.71	47	10	4.7	6004	3.52	253	60
	6.25	2.49	3.76	82.3	45.8	36.5	1.25	24.9	18	20	0.9	87	26	2.9	9232	3.98	413	62
	11.98	3.88	8.1	80.4	43.8	36.6	1.2		19	21	0.9	76	12	2.7	7490	6.19	269	74
	15.91	5.51	10.4	76.5	43.8	32.7	1.34	25.4	14	23	0.61	117	24	2.9	10594	4.81	317	66
	12.21	4.6	7.61	74.7	45.5	29.2	1.56	27.9	24	20	1.2	77	22	3	6642	5.16	304	76
	17.42	6.55	10.87	85.2	49.3	35.9	1.37		54	28	1.93	86	35	2.1	9089	7.21	366	64
	20.17	5.9	14.27	72	40.3	31.7	1.27	22.4	21	18	1.17	45	15	1.9	5999	4.99	191	59
	14.39	5.98	8.41	76.9	45.6	31.3	1.46		43	33	1.3	95	54	3.6	10322	3.97	327	67
	7.3	3.14	4.16	74.6	45.7	28.9	1.58		23	20	1.15	121	35	3	7518	5.43	343	70
	8.05	3.68	4.37	78	48	30	1.6		14	23	0.61	141	18	9.4	6262	7.02	360	77
	8.52	3.33	5.19	81.3	47.7	33.6	1.42		33	24	1.38	92	40	13.6	9490	8.97	376	68
	25.23	9.46	15.77	71.6	42.7	28.9	1.48	21.9	63	34	1.85	86	22	2.2	7442	5.3	291	63
	12.89	4.53	8.36	75.8	47	28.8	1.63	30.2	15	17	0.88	93	16	4.04	12989	6.74	526	101
	16.79	6.18	10.61	77.8	46.3	31.5	1.47	22.1	20	17	1.18	108	24	4.4	8952	6.45	213	70
	18.38	5.8	12.58	71	44.1	26.9	1.64	23.9	28	24	1.17	85	25	9.4	7764	4.5	378	79
	11.93	4.8	7.13	75	45.2	29.8	1.52	24.7	142	61	2.33	93	34	2.6	6346	5.65	270	73
	19.83	7.28	12.55	77.6	48.7	28.9	1.69	26.3	35	23	1.52	78	20	3.1	9229	4.45	332	85
	6.24	2.4	3.84	71.7	43.8	27.9	1.57	23.9	27	23	1.17	93	22	4.3	8239	4.35	381	86
	20.05	6.93	13.12	81.9	49	32.9	1.49		35	25	1.4	68	18	2	8832	6.26	413	66
	8.72	3.05	5.67	77.4	46.3	31.1	1.49		11	16	0.69	64	14	4.3	7851	6.16	249	56
	17.48	7.04	10.44	76.2	45.7	30.5	1.5		10	13	0.77	54	15	2.8	7399	4.55	332	61
	20.13	6.2	13.93	73.3	46.4	26.9	1.72		49	54	0.91	76	215	10.6	10722	5.36	477	70
	12.05	4.46	7.59	72	43.9	28.1	1.56		17	13	1.31	76	74	3.9	8608	5.54	205	60
	10.44	3.72	6.72	72.9	45.5	27.4	1.66		34	31	1.1	68	29	4.5	7573	5.42	277	72
	13.02	4.4	8.62	74.7	47.2	27.5	1.72		31	29	1.07	119	19	1.3	9056	6.4	360	78
	12.61	4.87	7.74	70.7	43.3	27.4	1.58	24.6	29	22	1.32	116	25	4.6	8343	5.63	316	80
	34.04	11.57	22.47	80.8	49	31.8	1.54		28	26	1.08	138	25	5.4	9405	5.78	376	70
	28.8	11.25	17.55	78.5	46.2	32.3	1.43	24.9	48	39	1.23	152	59	6.6	7708	4.91	276	71
	18.28	6.14	12.14	73.5	45.5	28	1.63		32	20	1.6	92	26	4.4	9848	3.49	357	82
	13.13	4.69	8.44	79.5	46.2	33.3	1.39	25.5	56	36	1.56	122	42	7.8	10610	6.47	381	80
	14.45	5.63	8.82	81.8	46.5	35.3	1.32		57	32	1.78	95	68	2.9	8994	4.15	438	69
	16.4	5.25	11.15	73.7	44.8	28.9	1.55		45	27	1.67	87	53	6.6	7056	3.91	236	53
	11.51	3.51	8	73.9	42.8	31.1	1.38	17.7	12	17	0.71	92	11	1.8	6864	3.58	164	68
	13.19	4.58	8.61	78.2	43.7	34.5	1.27	19.4	15	20	0.75	68	16	4.7	6742	4.39	163	43
	10.43	3.45	6.98	69.6	41.4	28.2	1.47	19.3	14	18	0.78	64	15	3.3	7476	5.33	156	67
	9.93	2.77	7.16	85.1	46.2	38.9	1.19	19.8	18	22	0.82	124	16	1.8	7273	5.77	228	65
Probiotic yogurt	13.28	4.45	8.83	74.2	45.1	29.1	1.55	33	36	27	1.33	131	70	10.7	10994	6.8	314	90
	4.02	2.06	1.96	79.8	47.8	32	1.49	31.2	15	16	0.94	66	46	13.6	9331	4.28	485	73
	8.78	3.22	5.56	78.2	46.7	31.5	1.48	29.6	35	23	1.52	106	84	3.6	10866	5.26	510	70
	13.56	4.98	8.58	74.8	47.9	26.9	1.78	29.4	15	17	0.88	97	30	6	8443	3.93	384	66
	12.55	4.2	8.35	81.2	46.4	34.8	1.33	31.8	34	36	0.94	57	48	4.6	12393	9.99	415	88
	31.06	12.79	18.27	74.9	47.2	27.7	1.7	26.2	29	23	1.26	136	31	4.4	8692	6.77	269	79
	6.05	2.18	3.87	77.3	47.8	29.5	1.62	27	32	26	1.23	112	53	12.5	10863	5.25	291	68
	10.18	3.12	7.06	74.1	44.1	30	1.47	25.8	15	22	0.68	107	34	4.2	10060	6	276	75
	10.93	3.46	7.47	75.5	48.1	27.4	1.76	34.3	22	18	1.22	50	23	7.1	8688	4.82	333	67
	22.41	9.25	13.16	73.7	45.8	27.9	1.6	24.3	9	16	0.56	59	15	7.2	6769	5.04	289	61
	9.87	3.38	6.49	75.1	45.3	29.8	1.52	35.4	17	19	0.89	107	32	4	9156	4.79	474	86
	13.65	5	8.65	72.5	42.4	30.1	1.41	27.2	27	30	0.9	72	43	3.6	11497	6.13	368	60
	9.36	3.61	5.75	77.6	47.9	29.7	1.61	27.2	31	25	1.24	96	18	6.4	8609	6.11	383	74
	9.51	3.77	5.74	75.3	46.5	28.8	1.61	29.2	29	19	1.53	112	27	7.9	11180	7.18	419	83
	12.21	4.6	7.61	75.7	47.6	28.1	1.69	30.3	18	20	0.9	108	20	17.2	6878	6.42	324	85
	22.94	8.01	14.93	78.2	45.6	32.6	1.4	30.7	18	21	0.86	100	24	3.8	9498	4.39	353	90
	21.57	6.7	15.05	86.2	50.3	35.9	1.4	37.8	22	19	1.16	79	81	3.2	11307	4.4	309	72
	9.29	3.58	5.71	77.3	45.8	31.5	1.45	28.7	17	19	0.89	89	47	6.6	8413	5.11	261	65
	26.96	9.52	17.44	78.2	47.1	31.1	1.51	31.8	41	33	1.24	101	91	8.4	9436	6.44	387	69
	9.56	3.46	6.1	78.3	46.7	31.6	1.48	33.8	50	30	1.67	71	178	4.3	9164	4.85	376	66
	17.36	5.83	11.53	82.8	47.8	35	1.37	22.8	15	18	0.83	100	20	4.1	9033	7.89	333	79
	18.44	5.98	12.46	82.8	48.9	33.9	1.44	30.5	34	26	1.31	93	34	3	10155	7.02	348	73
	10.39	4.07	6.32	79.2	43.6	35.6	1.22	24.3	16	20	0.8	85	12	10.3	9301	5.67	304	63
	14.7	5.31	9.39	81.4	48.1	33.3	1.44	30.3	9	20	0.45	150	30	4.1	8773	5.52	268	74
	10.52	4.48	6.04	81.7	49.3	32.4	1.52	22	19	22	0.86	99	22	8.5	7672	5.81	263	84
	8.42	3.18	5.24	72.5	46.1	26.4	1.75	32.6	56	27	2.07	111	84	8.9	9700	5.99	339	67
	16.55	4.21	12.34	78.5	45.7	32.8	1.39	31.5	46	32	1.44	83	67	7	11952	5.34	487	79
	11.8	3.93	7.87	80	49	31	1.58	31.9	48	30	1.6	105	49	7.1	12181	6.68	364	69
	16.72	6.01	10.71	78	45.7	32.3	1.41	27.9	73	36	2.03	98	54	4.5	13358	5.62	395	64
	15.53	5.84	9.69	76.9	47.6	29.3	1.62	28.9	20	20	1	102	22	6.1	7543	4.24	361	78
	21.75	7.24	14.51	81.6	50.4	31.2	1.62	35.3	7	18	0.39	116	26	3.9	9294	6.01	458	77
	19.07	6.46	12.61	77	47.9	29.1	1.65	27	18	22	0.82	82	45	2.5	11803	6.05	404	78
	13.97	5.22	8.75	72.8	46.2	26.6	1.74	27.4	28	23	1.22	98	24	1.6	8012	4.79	304	76
	13.95	4.85	9.1	76.2	46.6	29.6	1.57	26.6	26	21	1.24	72	22	12.8	7247	4.97	305	73
	18.26	6.65	11.61	81.4	46.1	35.3	1.31	29.9	29	22	1.32	139	39	5.3	9059	7.36	348	79
	14.21	5.49	8.72	77.8	44.3	33.5	1.32	21.5	44	30	1.47	84	25	19.1	8698	5.25	311	76
	6.59	2.68	3.91	70.1	43.5	26.6	1.64	25.4	17	20	0.85	120	16	9.1	7643	5.81	383	82
	13.36	4.93	8.43	76.7	45.8	30.9	1.48	30.9	41	29	1.41	79	70	3.3	7886	4.4	374	75
	7	2.49	4.51	73.1	44	29.1	1.51	26	16	16	1	129	28	16.4	9384	6.4	337	77
	12.03	5.04	6.99	78.3	46.6	31.7	1.47	24.2	17	29	0.59	120	17	2.8	8389	4.62	445	72
	15.12	5.75	9.37	80.4	50.1	30.3	1.65	28.9	22	22	1	89	25	2.9	11399	5.18	380	80
	23.61	8.52	15.09	81.9	47.1	34.8	1.35	27.5	11	13	0.85	90	24	3.6	7253	6.33	285	72
	20.26	8.75	11.51	75.6	46.9	28.7	1.63	26.8	16	17	0.94	92	23	3.5	7719	5.59	408	85
	11.11	4.8	6.31	73	46.2	26.8	1.72	25.7	46	24	1.92	95	26	6.6	9654	4.17	321	73
	26.54	9.9	16.55	78.1	48.6	29.5	1.65	31	18	18	1	125	29	3.1	9069	5.15	277	81
	19.9	8.03	11.87	77.6	49	28.6	1.71	31.3	23	22	1.05	87	22	2.3	6077	4.54	318	80
	20.97	8.14	12.83	71.2	43.5	27.7	1.57	25.3	28	25	1.12	72	15	2.6	7991	7.12	376	95
	10.11	4.59	5.52	81.9	47	34.9	1.35	25	74	35	2.11	84	37	4.6	9148	5.27	534	93
	10.62	3.67	6.95	80.9	45.5	35.4	1.29	27.8	24	20	1.2	92	82	4.4	10187	7.15	428	79
	30.18	9.93	20.25	80.5	44.2	36.3	1.22	26.9	32	33	0.97	76	59	5.7	9298	6.35	361	69
	20.15	6.35	13.8	81.5	47.9	33.6	1.43	25.2	44	27	1.63	136	40	1.5	11476	6.09	359	83
	10.92	4.07	6.85	78.4	45.4	33	1.38	33.6	53	44	1.2	90	56	10.3	11255	5.85	517	84
	14.09	5.76	8.33	81.3	47.8	33.5	1.43	27.4	22	17	1.29	147	32	3	9439	6.4	385	76
	15.84	5.75	10.09	78.6	48.2	30.4	1.59	28	22	25	0.88	106	22	3.4	10117	4.89	263	78
	15.39	5.35	10.04	77.4	47	30.4	1.55	22.5	34	23	1.48	81	38	1.6	7394	5.26	307	64
	8.5	3.21	5.29	81.2	47.6	33.6	1.42	33.7	41	23	1.78	73	61	5.9	8863	5.46	300	52
	14.94	5.34	9.6	80.3	48.9	31.4	1.56	23.9	8	15	0.53	76	18	7.4	7631	5.71	216	63
	13.95	3.41	5.54	75.9	44	31.9	1.38	25.1	16	18	0.89	81	20	6.4	6786	4.66	236	66
	13.1	4.77	8.33	80.6	46.4	34.2	1.36	22.5	15	18	0.83	48	15	1.5	8450	5.76	255	73
	20.2	5.86	14.34	78	46.9	31.1	1.51	24.8	23	20	1.15	59	20	3.2	8954	4.15	239	54
	15.23	5.62	9.61	78.9	46.5	32.4	1.44	21	11	16	0.69	83	15	3.7	7876	4.63	259	78
	14.7	4.53	10.17	81.8	45.3	36.5	1.24	25.5	19	17	1.12	86	28	4.4	9106	7.63	359	65
	12.81	4.42	8.39	82.9	45	37.9	1.19	20.3	27	27	1	85	26	7.9	9593	6.11	320	62
	12.52	5.24	7.28	75.6	44.5	31.1	1.43	18.3	28	28	1	139	53	13.2	6546	4.51	165	57
	25.79	9.91	15.88	71.2	44.6	26.6	1.68	27	15	19	0.79	69	19	2.8	8200	5.79	336	74
	18.01	5.17	12.84	80.2	47.2	33	1.43	26.9	37	28	1.32	54	20	2.2	10180	5.24	260	73
	12.94	4.4	8.54	77.8	43.1	34.7	1.24		11	20	0.55	83	11	6.6	5360	4.28	196	53
	10.27	3.9	6.37	76.7	46.2	30.5	1.51		31	27	1.15	122	27	2.8	9360	3.94	322	49
	26.92	7.82	19.1	83.3	45.9	37.4	1.23	25.3	26	23	1.13	135	28	1.8	9340	4.24	244	60
	32.46	9.31	23.15	77.5	45.7	31.8	1.44	24.5	24	23	1.04	71	27	4.3	7344	4.97	305	64
	10.96	4.98	5.98	83.2	49	34.2	1.43	20.5	15	26	0.58	73	14	6.5	7267	5.1	342	65
	9.66	3.85	5.81	81.3	48.1	33.2	1.45		15	17	0.88	92	11	6.5	9197	5.04	315	69
	11.21	3.49	7.72	76.2	43.5	32.7	1.33		18	20	0.9	54	15	3.1	7056	3.87	193	53
	9.71	2.8	6.91	79.5	47.2	32.3	1.46		14	20	0.7	52	13	1.5	6916	6.82	189	56
	14.48	4.64	9.84	79.5	45.1	34.4	1.31	22.1	23	20	1.15	72	20	2.5	9301	3.82	242	55
	10.22	3.59	6.63	75.2	46.4	28.8	1.61	20.1	15	19	0.79	101	12	11.5	9471	5.97	253	68
Intervention
Conventional yogurt	20.2	5.45	14.75	71.3	43.1	28.2	1.53	33.4	26	20	1.3	67	27	2.7	10636	4.76	392	77
	16.94	5.43	11.51	80.3	45.1	35.2	1.28	28.2	32	25	1.28	97	34	9.4	8343	4.56	352	68
	21.49	7.98	13.51	73.1	42.3	30.8	1.37	30.2	20	22	0.91	80	32	2.6	7930	5.36	338	77
	9.81	2.18	7.63	72.6	41.3	31.3	1.32	38.2	36	26	1.38	92	280	3	11075	4.72	468	66
	25.56	10.47	16.09	77.1	44.5	32.6	1.37	25.7	14	22	0.64	96	20	8.1	6428	6.49	379	75
	7.49	3.57	3.92	72.5	46.3	26.2	1.77	28.7	84	37	2.27	136	62	8.9	10712	3.41	532	57
	12.84	5.57	7.27	75.9	44.5	31.4	1.42	38.5	15	25	0.6	90	64	5.1	9501	5.15	423	81
	13.32	4.9	8.42	72.9	44.8	28.1	1.59	40.4	162	79	2.05	122	253	4.2	11050	4.61	455	59
	16.96	6.14	10.82	75.7	43.8	31.9	1.37	27.4	23	22	1.05	75	33	5.6	8588	4.21	347	82
	11.11	3.49	7.62	77.9	43.3	34.6	1.25	25.2	22	17	1.29	160	59	10.1	9014	6.02	314	69
	19.63	6.45	13.18	77.6	45.7	31.9	1.43	33.4	22	21	1.05	33	28	5.4	12005	6.7	399	75
	17.38	5.26	12.12	67.6	39.6	28	1.41	25.5	38	30	1.27	107	16	2.6	9481	6.19	314	82
	7.47	3.24	4.23	76.2	44.6	31.6	1.41	25.3	20	19	1.05	128	30	13.6	9644	5.32	307	54
	11.26	4.67	6.59	78	47.1	30.9	1.52	35.6	27	17	1.59	101	35	3.6	9201	6.78	337	54
	13.61	4.93	8.68	76.9	46.5	30.4	1.53	0	28	25	1.12	139	42	8.5	9321	5.67	319	57
	7.9	3.47	4.43	75.6	47.8	27.8	1.72	17.1	16	16	1	131	23	12.4	10167	5.76	481	69
	8.91	3.36	5.55	76.6	46.6	30	1.55	39.1	48	20	2.4	71	46	11.5	11212	4.3	519	65
	10.82	4.01	6.81	79.1	45.5	33.6	1.35	24.8	25	19	1.32	85	22	3.3	9361	5.57	356	65
	21.87	10.16	11.71	75.5	47.2	28.3	1.67	26.9	54	25	2.16	145	71	3.5	7810	6.14	428	73
	30.37	13.67	16.7	76.6	48.6	28	1.74	30	11	18	0.61	127	20	6.8	7791	5.93	375	67
	11.85	4.08	7.77	73	44	29	1.52	27.1	23	25	0.92	109	34	9.4	8334	7.96	346	76
	13.57	4.85	8.72	73.5	43.4	30.1	1.44	24	37	21	1.76	89	44	11.9	10400	6.37	321	79
	20.24	7.46	12.78	76.2	43.4	32.8	1.32	33.4	25	18	1.39	94	40	4.6	10325	5.65	425	82
	23.09	8.08	15.01	75.8	47.8	28	1.71	23.7	44	30	1.47	107	29	1.8	7971	7.4	398	88
	17.74	5.62	12.12	74.1	44.8	29.3	1.53	28.7	46	24	1.92	111	55	2	8166	5.55	280	51
	19.4	6.68	12.72	74.4	45.7	28.7	1.59	29.3	32	24	1.33	87	43	2.3	8394	5.47	387	67
	13.85	5.76	8.09	74	45.7	28.3	1.61	26.6	56	27	2.07	137	46	5.6	9372	3.91	443	69
	25.59	8.7	16.89	77.2	43.4	33.8	1.28	28.9	70	41	1.71	88	48	1.3	9047	4.01	367	70
	11.69	4.26	7.43	80.5	45.4	35.1	1.29	28.1	14	15	0.93	92	17	10.7	9547	6.26	296	72
	16.43	5.93	10.5	78.6	46.8	31.8	1.47	27.6	75	38	1.97	72	79	11	12495	6.81	530	73
	10.51	2.98	7.53	74.7	46.5	28.2	1.65	26.3	43	24	1.79	77	41	8.4	14758	3.85	514	56
	17.36	5.92	11.44	75.3	45.4	29.9	1.52	34	22	23	0.96	103	28	7.8	9154	4.24	529	75
	16.55	5.62	10.93	74.3	42.8	31.5	1.36	32.2	45	29	1.55	93	25	2.1	9065	6.33	371	68
	6.23	2.5	3.73	74.3	46.4	27.9	1.66	30.9	40	22	1.82	151	52	13.2	11408	6.78	496	82
	14.81	4.95	9.86	71.5	43.4	28.1	1.54	23.7	19	20	0.95	93	18	5.3	7194	5.47	288	66
	12.76	4.58	8.18	67.1	44.3	22.8	1.94	37.3	35	28	1.25	97	198	3.6	6921	6.32	359	60
	30.72	10.6	20.12	74.2	46.7	27.5	1.7	32.5	24	23	1.04	81	21	12.4	8729	4.66	331	88
	7.63	2.91	4.72	75.1	45.9	29.2	1.57	24	20	26	0.77	72	21	23.1	6273	7.36	253	65
	11.2	4.22	6.98	77.6	44.6	33	1.35	20.6	12	16	0.75	48	10	13.8	5985	4.24	254	63
	7.19	2.93	4.26	80.1	43.9	36.2	1.21	27.9	16	16	1	82	27	1.8	9276	3.66	357	55
	15.13	5.34	9.79	75.7	43.5	32.2	1.35	28.2	21	29	0.72	120	24	10.4	10465	3.84	336	63
	8.79	3.59	5.2	68.8	43	25.8	1.67	27.1	19	16	1.19	76	22	9	6215	5.01	310	74
Probiotic yogurt	13.76	4.41	9.35	72.4	45.4	27	1.68	28.1	34	23	1.48	112	18	2.1	9168	6.95	328	72
	6.8	2.68	4.12	74.3	45.5	28.8	1.58	8	55	33	1.67	120	80	19.9	11713	6.64	344	83
	7.14	2.62	4.52	75.4	42.5	32.9	1.29	30.3	37	33	1.12	59	66	8.8	11717	8.22	386	85
	41.38	12.31	29.07	76.7	46.6	30.1	1.55	31.5	46	30	1.53	133	36	2.1	9195	6.7	314	73
	11.21	3.97	7.24	77.3	46.4	30.9	1.5	27.9	46	36	1.28	100	61	2.3	11195	5.83	410	65
	6.05	2.18	3.87	74.5	44.3	30.2	1.47	26.8	17	26	0.65	96	42	3.3	11982	7.23	369	73
	12.81	4.54	8.7	68.7	44.1	24.6	1.79	33.9	21	18	1.17	44	20	15.8	7887	7.06	403	71
	28.25	10.42	17.83	78	47.6	30.4	1.57	31.7	15	21	0.71	64	19	2.7	7815	6.38	354	62
	6.77	2.73	4.04	73.8	45.5	28.3	1.61	32.9	14	18	0.78	125	31	10.4	9138	6.48	514	92
	23.12	7.76	15.36	81.1	47	34.1	1.38	31.2	33	25	1.32	81	39	5.6	13615	5.05	345	66
	11.52	4.93	6.59	72.9	45.6	27.3	1.67	26.4	37	26	1.42	98	16	10.8	8476	5.66	280	66
	13.96	5.54	8.42	74.6	46.5	28.1	1.65	31.2	29	17	1.71	119	27	6.2	10822	7.02	439	86
	6.03	2.47	3.56	69.2	43.2	26	1.66	28.1	20	22	0.91	101	19	9.8	6644	6.63	330	73
	19.61	6.35	13.26	71.2	43.1	28.1	1.53	30.7	22	20	1.1	96	25	6.5	9199	5.55	399	86
	19.9	6.37	13.53	79.2	47.9	31.3	1.53	33	26	19	1.37	88	70	8.3	11067	5.61	389	76
	9.41	4.17	5.24	74.1	45.1	29	1.56	29.2	19	20	0.95	93	46	15.6	8590	5.03	280	70
	13.21	3.99	9.22	78	47.7	30.3	1.57	39.4	30	25	1.2	90	111	4.7	9730	4.7	314	66
	22.03	6.35	15.68	78	45.4	32.6	1.39	36.7	40	26	1.54	69	208	11.7	9777	5.98	452	63
	13.27	4.03	9.24	74.9	43.2	31.7	1.36	23.5	25	22	1.14	1044	19	8.1	8704	9.65	369	78
	24.08	7.47	16.61	76.1	45.2	30.9	1.46	27.9	24	24	1	98	29	3.9	9579	6.68	334	74
	13.85	5.25	8.6	75.6	43	32.6	1.32	24.3	14	19	0.74	78	11	6	9629	5.13	350	65
	9.08	3.6	5.48	73.1	44	29.1	1.51	28.1	6	17	0.35	131	22	10.8	8290	8.77	269	71
	14.04	5.74	8.3	76.3	45.6	30.7	1.49	22.3	22	21	1.05	94	21	13.7	7362	6.97	354	80
	7.54	2.77	4.77	70.3	44.6	25.7	1.74	31.9	45	28	1.61	114	66	12.2	9434	6.29	439	69
	13.07	4.69	8.38	74.6	44.4	30.2	1.47	25.3	57	34	1.68	84	73	14.6	12190	6.37	574	74
	10.83	3.55	7.28	76.1	47.3	28.8	1.64	31.4	49	27	1.81	102	36	8.4	12117	5.23	367	72
	17.56	5.89	11.67	76.6	46.2	30.4	1.52	31.5	65	32	2.03	97	49	2.4	13832	7.73	470	69
	26.59	10.55	16.04	77.2	48.5	28.7	1.69	27	14	19	0.74	97	17	5.6	7917	5.4	365	79
	13.54	5.01	8.53	76.6	46.8	29.8	1.57	33.4	5	16	0.31	103	21	11	8983	6.99	414	73
	18.41	6.72	11.69	72.3	46	26.3	1.75	30.9	20	21	0.95	82	41	4.2	11049	6.13	426	82
	16.65	6.76	9.89	71.2	44.6	26.6	1.68	27.7	25	24	1.04	89	20	2	7829	6.97	374	82
	18.92	7.15	11.77	72.4	45.5	26.9	1.69	25.2	26	21	1.24	65	19	7	7271	3.57	340	76
	14.36	5.44	8.92	77.5	44.8	32.7	1.37	30.5	26	22	1.18	134	33	3.4	9301	6.39	356	77
	9	3.78	5.22	77.3	44.5	32.8	1.36	21.2	43	29	1.48	102	22	27.9	9026	8.33	347	76
	7.35	2.94	4.41	70.5	45.6	24.9	1.83	35.8	47	30	1.57	117	68	11.9	9413	6.28	428	67
	13.95	5.49	8.46	72.2	42.3	29.9	1.41	30.8	43	28	1.54	75	64	4.1	7232	4.43	390	78
	14.07	4.16	9.91	73	43.6	29.4	1.48	29	13	14	0.93	116	25	10.2	9488	6.75	359	80
	13.93	6.44	7.49	76.6	45.6	31	1.47	25	14	23	0.61	120	15	3.2	8594	3.9	418	75
	13.76	5.96	7.8	73.9	47.2	26.7	1.77	25.8	16	18	0.89	87	22	46.2	11203	7.88	395	82
	26.8	10.77	16.03	79.2	47.7	31.5	1.51	28.4	11	16	0.69	91	22	4.9	7263	8.03	361	81
	7.91	4.02	3.89	73.7	45.4	28.3	1.6	28	17	20	0.85	109	20	31.9	7766	7.85	509	81
	11.94	5.32	6.62	73.5	45.8	27.7	1.65	30.5	53	23	2.3	97	32	8.3	10144	5.46	361	76

## Sheet: Fig.2a
	Conventional yogurt						Probiotic yogurt
	Baseline	4 weeks	8 weeks	12 weeks			Baseline	4 weeks	8 weeks	12 weeks
High level	2187.99	1763.11	1726.93	1604.79			2205.36	1537.03	1226.93	1129.58
	2018.33	1693.6	1621.76	1501.96			1741.17	1435.2	1296.59	1074.46
	1720.71	1489.68	1486.59	1461.69			1350.67	1159.64	1008.8	846.094
	1667.5	1465.28	1380.62	1252.98			1684.11	1396.23	1050.62	1030
	1655	1432.02	1416.46	1139.79			1645.83	1492.22	1121.76	1051.94
	1642.83	1422.59	1308.8	1196.1			1613.17	1383.72	1016.46	768.906
	1614.5	2015.52	1516.67				1480	1267.97	1026.93
	1504.5	1510.95	1585.71				1448.39	1397.31
	1493.33	1475.99					1444.06	1280.79
	1464.33	1425.87					1435.83	1337.59
	1454.17	1476.6					1423.17	1319.3
	1449.83	1512.49					1422.71	1306.29
	1445.33	1458.94					1401.83	1297.81
	1433.67	1553.85					1398.17	1269.79
	1429.67	1522.59					1709.17	1363.08
	1412.67	1522.28					1371.67
	1406.83						1363
	1395.94						1383.17
	1387.17						1329.17
	1369.67						1315
	1369.33						1306.33
	1354.67						1305
	1324.17
	1318.5
	1317.33
Medium level	1292.67	1471.43	1485.18	1085.98			1283.83	1258.31	1021.76	788.906
	1289.33	1463.17	1460.77	1061.88			1282.67	1257.43	896.588	785.156
	1282.83	1426.66	1353.4	998.75			1282.33	1250.87	950.617	740.938
	1277.83	1356.78	1252.59	1097.36			1264.38	1048.46	836.653	587.679
	1277	1346.57	1235.34	1298.41			1261.33	1240.15	816.456	716.748
	1269.82	1425.13	1426.99	992.292			1260.33	1035.09	832.547	799.583
	1261.5	1322.25	1325.96	1046.61			1251.88	1238.55	908.8	811.944
	1260.83	1313.37	1324.96	1087.19			1249.17	1224.86	972.562	694.464
	1246.46	1379.82	1224.8	1075.78			1234.82	1210.16	823.274	758
	1245.36	1220.75	1119.19	970.312			1230.83	1198.05	922.541	786.094
	1244.17	1295.18	1096.96	991.458			1227.32	1177.39	920.14	688
	1234	1181.17	1190.03	1006.94			1226.83	1173.85	919.62	790.781
	1233	1278.93	1179.78	1013.91			1226.33	1170.84	897.684	798.125
	1228.33	1270.7	1272.49	1069.29			1222	1169.87	796.649	687.986
	1226	1169.58	1170.66	1014.72			1211.67	1042.84	889.2	775.227
	1224.11	1248.33	1170.59	979.844			1205.47	762.843	772.389	722.143
	1222.83	1107.67	1117.6	1087.36			1205	1130.66	885.3	486.719
	1217.68	1099.8	1066.3	840.156			1200.62	1118.07	871.722	697.188
	1213.33	1186.85	1157.34	989.464			1197	682.466	597.516	779.219
	1209.64	1258.92	1243.77	906.964			1193	1110.11	767.788	754.286
	1209.64	1061.69	1055.03	948.75			1187.5	1108.93	866.565	487.656
	1191.61	1031.54	1042.18	1014.58			1182.29	1090.91	853.938	861.062
	1184.82	1163.79	1137.08	1053.93			1176.88	1086.87	751.705	743.594
	1184.79	1146.96	1132.36	973.469			1171.17	1075.81	851.644	818.036
	1179.82	1024.3	1030.89	948.571			1169.17	1074.72	849.062	1004.22
	1170.33	1052.12	1027.61	1128.28			1166.33	1063.71	739.656	1024.64
	1159.14	1184.74	1119.21	948.125			1165.83	957.954	838.644	1007.97
	1141.88	1097.04	1018.85	999.107			1162.5	1038.95	835.322	993.906
	1135.36	1093.12	1218.33	950.781			1158	799.689	726.168	838
	1131.61	1182.42	1116.98	974.286			1148	1012.64	829.4	923.75
	1127.5	990.485	1006.11	947.679			1145	961.341	817.122	946.562
	1124.17	1069.66	1104.62	1069.82			1134.53	923.224	730.463
	1121.96	1067.46	1004.38	1084.11			1134.29	712.096	816.4
	1108.39	1156.97	1170.77	1067.5			1133.67	864.378	767.722
	1107.5	941.635	1000.43	1057.97			1127	789.099	512.882
	1105.36	939.058	992.2				1125.17	857.519	759.353
	1104.11	1037.72	1086.57				1108.67	786.915	807.988
	1101.96	1136	1084.67				1102.5	854.818	800.656
	1097.34	925.91	980.271				1102.5	756.92	502.329
	1078.21	1022.26	978.044				1098.59	983.102	908.29
	1063.04	1030.43	1066.74				1098.33	873.856	788.79
	1053.5	995.39	964.968				1098.17	1002.9	848.778
	1053.33	988.486	963.99				1084.83	1043.74	1046.52
	1052.83	1031.45	1060.28				1081.17	1022.47	1046.47
	1050	1014.73	1002.33				1079.5	979.314	1039.99
	1036.61	1077.83	1042.66				1078.57	994.413	1032.17
	1036.43	1063.2	1122.15				1047.32	937.761	885.233
	1028.17	1029.84	1117.21				1042	1032.2	962.344
	1023.83	1075.36	959.167				1029.58	1012.27	1014.11
	1005.54	1081.7	1042.82
Low level	899.464	836.814	867.771	808.036			989.167	1173.06	978.578	921.25
							983.75	1156.4	974.99	935.625
							935.625	1000.21	757.056	708.654
							924.722	956.767	786.767	754.722
							851.042	882.67	832.705	792.281

## Sheet: Fig.2b
	Conventional yogurt					Probiotic yogurt
	Baseline	4 weeks	8 weeks	12 weeks		Baseline	4 weeks	8 weeks	12 weeks
High level	13.0967	12.3334	11.7213	11.6123		12.3633	11.1379	9.93773	7.62812
	12.5867	11.8157	11.2553	7.80438		11.7397	9.57971	8.83714	5.66001
	12.5867	11.8153	11.1554	7.21533		11.1107	9.71709	7.53935	4.12772
	12.1833	9.83027	8.53049	6.41846		10.5587	9.47752	8.9999	5.28124
	10.6267	9.10897	8.57644	6.35505		10.4959	7.71913	7.0559	5.65774
	10.07	9.10433	7.49554	6.10731		9.2988	7.7537	7.15774	5.39649
	9.85667	8.34993	7.3977	5.91511		9.19476	7.33926	5.8996	4.20699
	9.83333	8.09363	6.95474	5.86163		9.17917	7.5787	5.87908	5.28563
	9.09333	7.98975	6.79285	6.70461		9.12667	6.8579	5.91939	5.17772
	8.84333	7.51391	6.55788	5.65331		9.02333	8.75738	7.0575	5.58716
	8.73	7.32498	6.10873	5.29473		6.95667	6.68	6.37491	4.58716
	8.23125	7.10763	6.02554	5.33297		8.84	6.55915	5.81814	5.81506
	8.11786	6.77285	5.98451	5.31669		8.74167	7.37516	6.85479	5.4428
	7.82333	6.67378	5.73065	7.64656		8.59333	6.51928	5.55588	4.81506
	7.525	6.55106	5.70756			8.27083	6.9179	5.2793
	7.41786	6.30535	5.49083			8.24667	6.57571	5.13748
	7.34643	6.33593	5.48312			8.22333	6.61941	5.53912
	7.035	6.04339	5.47191			8.08333	7.97579	6.33955
	7.03333	6.07457	5.32077			8.02667	5.93588	4.29615
	6.97187	6.07165	5.25112			7.72083	5.07953	4.51659
	6.85	6.01077	5.08061			7.44333	4.93715	4.39495
	6.83	5.93708	4.93271			7.31	4.33952	4.21146
	6.825	5.81193	4.91727			7.13892	5.53895	4.61306
	6.79667	5.68139	4.86871			7.11926	5.79815	5.14438
	6.66786	5.51084	5.85574			8.95667	5.81739	5.06567
	6.59286	5.50697				6.9	4.95695
	6.44	5.45113				6.26667	4.01153
	6.30357	5.49741				6.24667	5.61371
	6.29667					6.23333
	6.25333					6.10667
	6.20874					6.06667
	6.03571
Medium level	5.58	4.89672	4.35611	4.07956		5.93	5.41296	3.29951	2.44936
	5.53	4.65415	4.21368	3.97537		5.89333	5.09906	3.97701	2.25157
	5.39667	4.74401	4.13296	3.86913		5.88333	5.55296	3.79044	3.1856
	5.23571	4.68031	4.65141	4.36714		5.6	5.00996	3.52523	3.01536
	5.15	5.14141	3.83564	3.59156		5.50333	4.45376	3.68607	3.44359
	4.73667	4.36404	3.45567	3.17956		5.20667	5.04607	4.82617	3.67394
	4.68929	3.90714	3.51084	3.55315		5.02333	3.55044	3.67336	3.14183
	4.68571	4.00433	3.85512	3.28084		4.9	4.05172	3.14341	3.12861
	4.66333	4.39228	3.40248	3.30533		4.21	3.09679	3.29172	2.99146
	4.31333	3.9448	2.98689	2.69095		4.19667	2.90341	2.87084	2.3084
	4.24	2.59304	3.52446	2.48435		3.45333	3.21528	2.49921	2.10489
	4.09667	3.48894	3.61267	1.68869		3.31333	2.13701	2.70391	1.52482
	4.07	3.96461	2.91528	1.67537		3.24533	2.25921	2.49376	1.2326
	4.06071	4.08681	2.73534	2.14396		2.81964	2.03336	2.11882	2.04438
	3.91	3.42843	1.94925	1.35343		2.74967	2.56617	2.61585	2.33659
	3.79667	3.19337	1.9372	1.61678		2.56083	2.08523	2.80147	1.05558
	3.45333	3.6598	1.38396	1.51876		2.54633	2.06391	2.70336	1.96799
	3.25467	3.05384	1.62304	1.63139		2.53333	1.73701	2.61519	1.06157
	2.94	2.45125	1.59572	1.75678		2.50286	1.76597	2.48957	1.90721
	2.82267	2.39473	1.47746	1.63496		2.17357	1.87908	2.58916	1.92782
	2.74643	2.35056	1.65715	1.55499		2.10833	1.68523	1.57276
	2.587	1.88236	1.73895	1.33169		2.05893	1.63367	1.05913
	2.46133	2.1042	1.41197	1.30764		1.85573	1.66431	1.12752
	2.27733	1.65033	1.25968			1.84214	1.66375	0.914924
	2.22	1.63717	1.41179			1.78233	1.66645	1.48739
	2.195	1.81423	1.25833			1.78036	1.36971	0.81257
	2.04107	1.82411	1.15371			1.66667	1.05895	0.717148
	1.98133	1.44108				1.53625	1.1034
	1.918	1.4034				1.505	0.853756
	1.67333	1.47599				1.23036	0.977489
	1.60417	1.28368				1.18933	0.918321
	1.48792	1.20216				1.18833
	1.47571					1.17857
	1.411					1.175
	1.3225
Low level	1.05036	1.0343	1.02117	0.927964		1.06343	0.857627	0.71739	0.657294
	0.950714	0.969053	0.937906	0.872784		0.995357	0.884612	0.825366	0.73786
	0.798929	0.777111	0.721054	0.605346		0.861071	0.835668	0.834924	0.715378
	0.720625	0.686414	0.655298	0.434966		0.813333	0.680191	0.535872	0.529526
	0.639286	0.6195	0.60337	0.412366		0.6165	0.523409	0.419148	0.412984
	0.542667	0.458511	0.431686			0.577333	0.470438	0.335186	0.354764
	0.493929	0.265118	0.205362			0.532	0.444631	0.403568	0.429564
	0.364625					0.525	0.470837	0.45795	0.475893
	0.241542					0.505667	0.169907	0.200736
						0.337781	0.212398
						0.228063

## Sheet: Fig.2c
Cu in urine					Ni in urine
Conventional yogurt		Probiotic yogurt			Conventional yogurt		Probiotic yogurt
Baseline	12 wks	Baseline	12 wks		Baseline	12 wks	Baseline	12 wks
62.85	43.4474	35.3389	14.7339		8.53551	3.78877	7.81204	0.0437077
81.875	61.3206	27.175	15.2175		11.9708	6.74944	5.36881	0.04486
41.985	24.1258	23.6575	11.4575		14.7022	9.42059	26.1202	15.0185
31.775	9.10424	25.6083	12.7468		22.9155	15.8143	8.4537	0.352033
83.1389	60.5624	20.4325	7.24325		5.73866	1.76211	6.02482	0.0555093
32.6667	14.1238	20.4375	8.64375		20.4656	13.4201	12.2625	3.16081
89.9375	71.4027	22.6893	9.16893		8.69524	3.38943	9.42728	0.325618
78.0714	57.4138	25.475	12.2475		12.0483	7.48542	11.1598	2.05809
33.7071	16.7344	26.025	15.5336		8.58463	4.21149	25.6539	13.5522
65.25	44.5352	26.475	16.4245		20.8034	12.2765	8.96889	0.132778
43.205	23.2142	28.425	18.3642		8.67757	4.09178	41.7636	24.3286
90.65	69.4162	28.8333	18.8333		7.07143	2.61464	11.2108	2.10915
38.7	19.4678	31.075	17.7308		6.4462	1.85615	49.4882	30.0532
75.55	58.3256	31.675	18.8468		6.95737	2.04415	6.90429	1.84271
63.925	44.5513	31.9375	14.4394		8.62375	3.91982	15.2083	6.10667
26.7531	9.43331	32.3893	13.2893		6.57041	1.82126	13.0817	3.98
39.375	19.8789	35.3438	19.5134		12.8363	8.44374	14.3975	5.29583
59.75	38.2792	37.475	14.3975		41.9223	25.2611	12.525	3.42333
47.475	27.4301	39.85	18.2949		9.98215	5.08389	15.376	6.27438
31.31	11.1124	41.7222	19.9922		19.7701	15.2428	17.9417	7.84
49.5	28.758	41.825	16.4325		19.51	14.7605	15.7315	6.62981
26.575	10.5382	42.025	15.3353		7.59038	2.79298	17.2575	8.15583
49.4375	27.3312	42.75	19.2847		5.43501	1.28308	18.1548	9.0531
23.3333	7.9602	45.575	23.2108		9.77461	5.21316	15.4594	6.35771
56.8611	38.4916	45.8438	24.5437		6.98873	2.18748	11.8792	2.7775
109.85	87.3222	45.975	25.6348		31.8857	23.1571	20.4559	11.3543
51.35	32.7763	48.6667	26.0467		26.1739	18.794	28.2407	16.8057
23.5107	5.53232	51	29.4735		24.675	19.7875	8.25729	0.489708
49.8438	28.2131	51.25	30.3822		29.3872	21.4605	26.5714	16.8031
101.75	82.8624	51.275	29.4728		18.1026	12.2975	20.2024	10.434
47.25	34.0665	51.7	26.1044		13.3485	8.78729	10.0135	0.911852
55.4688	34.1688	53.175	27.4175		15.769	9.78762	13.3056	4.20389
49.1667	28.2887	53.625	31.3212		21.474	15.9612	48.1667	37.3983
49.4444	30.2414	55.9	33.2464		21.2636	15.454	23.7024	10.934
30.8889	12.1159	59.85	38.3635		41.0401	28.4943	50.2833	26.8483
69.6562	49.2356	59.875	39.1875		11.101	6.52976	10.0056	0.903958
77.9167	58.5862	61.35	38.3824		12.9819	8.45427	9.24167	0.14
29.8036	13.5412	62.95	44.3545		10.716	6.08866	25.6667	13.2317
58.75	38.2315	64.7083	42.0833		8.04637	3.45728	7.34405	1.40295
28.0214	11.2014	66.275	45.3775		29.303	24.2617	8.38333	0.281667
46.9722	29.5659	66.85	44.3335		29.688	22.13	11.9192	2.8175
60.9167	39.1915	67.5625			35.3497	29.2075	50.25	23.4817
43.25		77.7778			5.30835		10.1667
55.25		69.2188			7.30552		9.61771
49.65		70.7			31.1288		9.26759
53.4688		72.5625			8.0717		9.60093
88		72.8889			15.1205		9.64333
28.7964		74.4286			10.607		50.2667
56.6786		74.55			26.1726		15.4139
47.825		85.75			18.0633		11.2028
47.1		76.375			7.36661		33.5
48.3		78.5938			15.7031		10.4698
28.075		82.6786			25.9459		11.7692
42.75		94.9167			6.51586		10.787
24.7525		86.6071			26.1967		13.56
27.28		86.9643			70.6253		10.4121
132.528		92.625			12.7955		9.60833
56.625		93.1			19.4516		10.7876
55.0278		94.5556			27.7029		10.2427
41.5278		94.5714			21.5333		8.92767
55.4832		101.857			15.8083		10.2903
55.4688		102.917			8.31417		11.2824
51.3611		107.278			10.4904		13.5827
337.375		154.312			13.4375		12.9198
39.92		36.8393			10.2958		14.9194
38		42.8365			12.1008		17.3157
43.5833		50.6392			12.9352		12.5494
40.475		39.7684			6.59271		10.6164
70.9167		50.3692			16.3101		14.6251
48.8929		45.3765			12.2881		14.9127
36.8563		47.653			13.4894		16.7961
54.55		32.4674			12.2275		10.2494
33.9688		42.5766			10.2281		10.6097
37		40.5436			8.41597		9.21607
42.5		41.9463			10.6117		11.9637
50.45		30.6859			7.8261		14.2797

## Sheet: Fig.2d
Cu in faeces					Ni in faeces
Conventional yogurt		Probiotic yogurt			Conventional yogurt		Probiotic yogurt
Baseline	12 wks	Baseline	12 wks		Baseline	12 wks	Baseline	12 wks
4.25	4.80382	5.15862	2.19128		0.580758	1.0801	0.578966	0.877108
4.9462	21.2283	18.1812	2.69598		0.729114	3.85652	1.5844	2.42079
2.90833	3.38226	6.48344	4.74783		1.06991	1.25645	0.477815	1.42054
0.401442	3.11881	7.40217	4.51282		0.685577	0.485149	2.22065	0.388306
13.6646	3.59711	10.9518	4.53437		0.806962	0.592149	1.93464	0.169026
5.20312	8.83586	15.2401	11.3623		2.06719	1.97323	1.16372	0.929293
0.603358	9.34375	3.09722	5.6		0.085485	2.74688	0.174514	3.47143
9.08269	5.68072	0.270898	4.545		0.663846	0.881928	1.61964	0.27705
5.728	16.9011	9.64091	7.12861		0.34992	2.47086	1.10909	3.23054
10.4368	3.04688	0.600947	12.9655		0.174368	1.37305	1.05859	0.94186
2.92975	8.97554	0.096944	4.55754		0.448713	0.429891	0.389103	0.963804
4.09559	4.93056	14.5632	6.34958		4.0049	0.532917	1.73276	0.222212
8.83137	16.7695	3.71552	11.0181		0.247273	1.84997	0.410862	1.29912
0.9864	5.78947	1.61835	19.7723		0.364726	1.6278	2.35063	1.8541
1.7463	17.1278	4.2939	8.54132		0.927467	2.12556	0.611463	1.86894
8.24762	7.75	2.38399	3.11266		1.27742	0.981304	0.387255	0.2117
8.448	6.83769	3.36581	23.9394		0.2843	1.05373	0.198346	0.911561
0.7874	4.71	8.11529	11.2143		0.29477	0.359	0.710753	2.95899
6.28468	6.87088	4.46667	4.11		1.28847	0.742308	0.597222	0.530952
11.3463	8.91935	6.02837	14.7919		2.7483	0.725269	0.274763	0.9875
4.27494	14.9462	9.27943	5.29874		0.93827	5.28226	0.743783	0.83764
3.2849	4.57377	8.298	8.2648		0.92764	0.059885	0.9377	0.5987
3.2479	9.00634	2.2098	7.27654		0.59287	0.570492	0.18377	1.3875
8.24872	0.264873	4.20704	9.2864		1.87743	0.38732	1.37756	1.9748
0.587247	1.68874	6.2298	6.27654		0.028364	0.736483	0.4773	1.1492
0.724724	2.67276	7.2274	9.2424		0.2948	0.47632	0.2847	1.9773
2.37343	10.2674	5.27982	7.89376		0.19874	4.83643	0.6887	1.4938
4.2408	7.229	8.2847	15.9827		4.28744	0.94773	1.3775	3.3985
4.20948	13.9275	6.78365	17.7429		0.28473	2.88472	0.09287	2.7294
5.28389	4.98248	7.29848	18.8747		0.49832	4.2984	0.1885	1.4927
4.28949	7.4876	6.28947	3.3852		0.39573	1.3773	1.2884	2.0174
3.37	6.48773	1.4893	10.3652		0.32762	3.4772	0.4875	3.1873
7.24798	7.24893	3.2894	8.2673		0.18374	1.29474	1.9277	2.4888
6.26472	8.26754	3.2498	5.98736		1.28847	0.67482	1.142	3.2859
9.8468	4.4793	4.28938	4.98933		2.07646	0.27466	1.7294	1.4927
7.3759	3.24799	4.29809	6.7865		2.37648	0.77334	1.4763	2.5973
3.7836	12.6373	2.4897	8.8928		0.17468	0.97742	0.2874	2.18849
6.8979	4.24729	3.8752	16.2582		1.18648	2.3832	1.4773	2.72984
5.3498	5.39879	11.7498	16.8957		1.2874	1.11473	2.26648	0.8473
4.98348	6.74786	7.3897	13.5798		1.3943	0.077476	0.2874	0.95733
3.89347	11.7864	4.2804	13.8575		2.0382	0.23875	0.18743	0.89272
2.8979	1.89847	4.973	11.3765		0.87892	0.093783	0.8243	1.5638
8.3572		4.28437			0.0892		0.94773
10.8939		3.89743			0.052748		0.26478
11.976		12.988			0.3572		1.8372
6.57983		16.7864			0.24792		2.8477
14.365		12.987			0.97304		2.9957
1.3759		10.8927			0.04882		0.08266
1.70034		3.892			1.2934		0.05726
4.29879		2.874			2.1872		0.06388
3.5987		0.68237			0.083664		1.0274
4.2759		5.98289			0.28477		0.8264
2.98376		6.7634			0.8365		1.0012
1.9857		7.9282			0.7289		1.9174
0.573598		4.9287			0.8743		0.4266
3.09279		7.9724			0.1897		0.2874
6.29749		3.8937			0.83723		0.47263
4.20985		5.0927			1.8859		0.38272
7.2765		8.29622			0.57824		0.48276
4.29837		3.93722			0.68242		0.4785
4.27524		1.29874			0.18387		1.02873
6.259		8.7633			1.38743		1.2847
3.9379		6.29847			1.2984		2.0284
9.9857		4.26542			0.4985		0.18724
4.23598		5.24274			0.29471		2.10284
2.98754		5.2736			0.19842		0.7284
8.98376		3.7863			1.4873		1.4957
2.35479		3.274			0.9422		1.15342
5.89279		5.267			1.28362		1.2363
4.23987		5.2477			1.28742		1.853
2.3475		6.29874			1.48857		1.8663
5.2362		1.98927			0.2984		0.02765
3.2739		10.254			2.4885		0.03875
6.2369		4.373			1.4873		0.8773
3.27398		3.9827			0.27746		0.94737
2.39858		2.89412			0.063872		2.89412

## Sheet: Fig.2e-h
	CAT					MDA					IL-6					IL-1β					IL-10					IL-4					SCFA-Acetate					SCFA-Propionate					SCFA-Butyrate
	Conventional yogurt		Probiotic yogurt			Conventional yogurt		Probiotic yogurt			Conventional yogurt		Probiotic yogurt			Conventional yogurt		Probiotic yogurt			Conventional yogurt		Probiotic yogurt			Conventional yogurt		Probiotic yogurt			Conventional yogurt		Probiotic yogurt			Conventional yogurt		Probiotic yogurt			Conventional yogurt		Probiotic yogurt
	Baseline	12 weeks	Baseline	12 weeks		Baseline	12 weeks	Baseline	12 weeks		Baseline	12 weeks	Baseline	12 weeks		Baseline	12 weeks	Baseline	12 weeks		Baseline	12 weeks	Baseline	12 weeks		Baseline	12 weeks	Baseline	12 weeks		Baseline	12 weeks	Baseline	12 weeks		Baseline	12 weeks	Baseline	12 weeks		Baseline	12 weeks	Baseline	12 weeks
	3.29717	9.43983	1.58083	2.52933		6.66667	3.5	5.62963	6.75		26.8467	33.1987	18.9659	18.9829		81.3829	38.4376	81.0977	20.6019		406.214	487.14	443.32	616.776		906.082	1108.28	852.085	2721.65		585.856	514.45	391.207	579.794		155.279	176.986	82.6389	478.691		789.376	258.572	151.482	587.509
	5.51033	8.49133	1.85183	12.6467		4.44444	6.5	6.66667	5.25		26.8467	34.1203	23.3839	24.2575		99.4918	110.279	65.4128	49.4134		463.683	468.966	288.551	544.177		595.594	2034.63	1014.08	471.995		355.313	494.454	322.8	1220.4		108.775	264.294	36.6084	579.447		92.8576	309.128	21.9489	782.376
	4.78767	7.1815	2.48417	6.14267		5.77778	10.25	5.77778	6.5		25.175	10.4731	26.9661	16.9928		72.6849	49.1639	77.2477	44.4244		111.676	318.734	148.189	808.201		709.375	1361.08	975.509	458.524		497.602	388.674	675.169	817.772		167.852	93.323	93.6154	618.027		245.309	168.69	669.74	486.17
	5.2845	8.13	5.05867	4.878		13.4815	3.75	8.44444	8.25		25.2945	17.7379	25.5333	9.16922		72.6849	46.5447	84.0921	11.3723		423.253	641.747	357.53	973.712		1299.5	1051.25	1118.22	876.125		245.224	423.644	516.563	783.226		72.9135	270.908	113.528	276.892		241.517	296.993	475.506	699.478
	0.496833	6.233	2.48417	4.69733		6.07407	6	5.77778	17.5		25.7721	29.6595	26.3691	12.8947		75.1089	68.7458	83.5217	37.5645		473.154	312.676	772.561	498.044		2554.95	1334.14	726.732	1482.32		389.309	890.061	980.486	581.426		198.434	43.767	253.786	342.604		106.914	534.911	977.741	676.271
	0.542	4.65217	5.46517	7.76867		6.37037	5.75	5.33333	8.25		31.1454	12.8947	19.4435	23.6987		80.3847	36.8162	72.97	66.376		355.096	941.471	569.077	1171.66		935.01	456.459	611.022	674.06		427.929	347.301	391.868	552.221		105.516	142.872	148.109	118.703		338.993	272.209	272.568	580.559
	3.1165	6.72983	2.80033	2.89067		6.37037	5.25	17.037	5.5		26.4885	9.54177	28.1602	15.8163		82.8088	47.6673	66.4109	27.7112		687.364	329.638	136.018	664.215		767.231	564.227	396.959	485.466		586.232	482.812	425.477	635.105		159.057	140.628	161.941	141.528		325.769	336.202	302.897	447.521
	5.149	3.34233	3.70367	5.37483		8	5.5	20.8889	8.5		30.3095	17.179	21.5928	14.0124		68.2646	38.1882	86.3735	26.9629		583.91	380.523	262.596	1249.58		969.723	1576.62	1145.22	1064.72		431.957	532.228	236.936	1201.82		227.582	173.946	68.1554	899.899		490.251	276.539	172.35	1110.59
	5.23933	1.2195	1.98733	4.42633		10.963	3.75	9.33333	5.75		20.8764	45.3066	20.9958	19.7869		88.5123	127.117	77.8181	39.4354		532.792	959.644	206.609	511.371		987.08	1239.84	3069.86	1670.91
	6.68467	4.4715	2.21317	6.86533		6.51852	7	6.22222	10.25		26.4885	17.9241	21.4734	15.5026		75.6792	79.5969	70.9738	31.0788		283.287	302.984	115.327	521.063		836.657	229.517	668.877	310.343
	5.962	6.32333	1.53567	4.78767		13.1852	6.25	5.62963	10.75		23.0257	35.0614	27.3244	15.3163		74.2533	54.4024	79.1014	29.3327		314.11	355.081	301.543	1137.74		788.444	202.575	1727.62	2640.83
	3.61333	4.96833	1.98733	9.0785		6.51852	7.75	6.07407	5.75		23.3839	12.5222	26.3691	13.4535		95.0715	43.8008	72.2571	82.5902		830.221	375.677	343.518	627.215		396.959	1121.75	722.875	418.111
	2.3035	1.30983	1.58083	5.691		9.33333	5.75	6.66667	4.5		26.7273	46.6105	26.9661	18.9829		76.82	165.158	83.5217	23.8448		1023.28	1223.76	368.484	589.098		1482.7	229.517	983.222	512.408
	5.46517	3.16167	7.40733	8.03967		9.03704	6.25	5.77778	7.25		30.6678	11.032	21.7123	10.6594		74.3959	37.3151	76.5348	30.9541		452.464	416.87	217.563	870.831		1141.36	1320.67	859.798	1226.37
	4.96833	4.24567	2.439	3.794		5.92593	7.25	5.48148	5.5		27.3244	13.4535	26.9661	17.7379		74.6811	75.8624	48.0168	53.1551		287.136	191.522	159.143	683.411		562.809	916.538	578.237	1765.21
	4.11017	11.924	5.78133	5.23933		5.77778	3.25	6.51852	5.75		29.4737	20.532	22.1899	24.0712		73.2552	68.1881	94.6437	72.3628		341.708	393.85	496.279	1433.36		1324.57	1216.05	3262.71	2115.46
	2.25833	1.98733	0.542	4.38117		13.3333	3.5	5.92593	8.25		20.3988	21.2771	19.5629	26.1202		83.0939	50.6827	114.179	64.1309		215.129	569.525	547.398	702.796		1395.92	1064.72	1226.21	2088.51
	4.15533	10.6142	2.75517	11.7885		4.59259	6	7.25926	10.25		28.2796	42.6987	22.6675	24.6986		78.3885	82.9644	116.175	43.676		1148.64	964.49	320.423	745.388		1619.63	1175.63	622.593	175.633
	4.65217	9.53017	4.96833	13.008		10.6667	8.25	6.37037	7		23.6228	14.0124	26.7273	10.2869		74.8237	48.6651	165.226	35.1947		276.38	309.042	490.422	496.368		1951.33	822.241	697.804	337.285
	0.090333	2.93583	1.03883	7.94933		2.81481	6.75	9.77778	6.75		26.0109	27.2379	25.2945	35.6791		78.9588	50.9101	75.2515	77.726		485.325	351.446	791.639	573.16		950.438	3058.43	767.231	2209.75
	0.813	6.233	5.0135	6.86533		4.88889	7.75	8.88889	9.25		25.175	20.4143	23.981	13.8261		77.6755	69.0832	96.9252	34.8206		384.702	233.926	691.046	435.137		2186.61	956.951	711.304	135.22
	0.993667	7.02783	10.7497	4.24567		10.5185	5.5	7.25926	6.75		29.3543	43.6792	25.6527	16.6202		76.5348	110.184	64.5572	32.2013		600.95	176.983	886.968	518.64		636.092	1239.84	1016.01	3098.84
	5.78133	5.64583	3.61333	4.96833		6.66667	4.5	6.07407	5.25		28.1602	25.934	18.3689	15.6888		74.5385	43.3019	65.9831	32.0766		190.787	420.505	815.159	934.942		778.802	1576.62	545.453	1522.73
	6.18783	4.83283	5.2845	6.9295		8	6.5	6.37037	12		29.4737	23.3261	30.9066	11.5908		82.0958	71.1155	119.027	38.1882		452.464	445.947	794.469	544.177		1777.77	471.995	981.294	364.227
	5.60067	3.83917	2.66483	6.9105		23.9259	14.5	4.14815	5		20.5182	39.9634	23.7422	33.3164		144.55	113.148	97.9233	122.253		1050.06	1193.47	588.779	1079.31		1237.79	2856.36	2628.23	2479.17
	4.878	4.51667	3.70367	6.68467		8.74074	9.25	4.2963	6.5		25.0556	28.5418	22.3093	11.7771		73.3978	52.9057	89.5105	22.2233		228.517	439.889	490.817	374.466		1168.36	350.756	921.51	1536.2
	6.775	8.8075	4.92317	3.97467		4.88889	6.75	6.51852	6.5		21.8317	17.4927	22.0705	7.49274		69.9757	38.0634	90.0808	12.9937		277.201	248.464	492.628	595.715		882.941	242.988	790.372	148.691
	1.626	7.7235	6.32333	6.98267		8	6.25	13.7778	6.5		25.2945	20.9045	30.3095	12.3359		71.259	53.2799	77.8181	34.9453		254.076	447.159	832.199	492.733		925.367	1105.13	749.874	1037.78
	4.01983	2.80033	5.87167	5.0135		4.44444	7.25	13.5556	4		30.3095	21.9633	26.6079	23.8849		77.3903	46.9189	64.4146	54.4024		307.629	370.831	424.927	529.544		1519.35	2048.1	693.947	1199.43
	1.12917	4.4715	3.43267	5.05867		11.1111	9.5	7.7037	14.75		27.205	19.7869	25.8915	28.9046		73.5404	53.1551	57.1425	125.496		312.497	350.235	607.035	993.568		560.881	1819.1	1095.08	2075.04
	2.80033	2.95842	3.6585	4.80667		5.92593	8.75	14.7407	5.5		29.5931	16.2477	20.8764	16.0614		76.9626	39.9343	150.539	21.9739		219.998	259.368	709.728	765.985		2659.09	1603.56	3004.29	1051.25
	2.89067	5.48775	1.26467	4.71		6.07407	11.75	6.81481	3.75		20.3988	29.2869	24.3968	28.7967		66.1257	38.5623	95.2141	47.2931		167.662	229.08	589.6	402.331		850.156	754.886	1542.49	2586.94
	1.94217	1.37758	2.439	4.7425		4.44444	11.5	7.11111	4.75		27.802	35.6203	16.384	10.1006		83.0939	60.6386	124.302	68.9952		301.543	358.715	600.95	385.407		923.439	1175.63	3305.14	283.401
	10.027	1.06142	2.12283	5.10383		8.88889	12.25	5.18519	4.75		23.3839	17.679	16.5122	21.6496		84.5198	59.3107	77.6755	43.9255		899.139	163.656	672.165	538.025		1413.28	1765.21	979.365	471.995
	1.26467	5.03608	2.39383	3.43267		5.77778	12.25	6.22222	4.5		22.9063	25.1889	39.3215	19.728		74.6811	56.5227	98.0659	161.292		386.117	202.425	725.094	913.323		603.308	608.278	261.964	1751.74
	4.90058	2.10025	4.2005	8.13		9.92593	5	7.11111	5		23.0257	11.2182	31.3729	32.9341		76.5348	60.8074	135.71	31.453		116.544	307.83	423.938	599.35		923.439	1980.75	628.379	1428.44
	2.05508	1.17875	0.858167	6.82017		7.55556	6	8.74074	7.5		24.2198	18.9829	28.2956	16.7476		76.5348	50.6019	104.34	104.916		221.215	344.177	393.252	317.523		655.378	431.582	757.588	1226.37
	2.00992	5.89425	2.981	5.2845		6.22222	8.5	6.66667	16		28.0408	19.728	39.6741	27.0516		75.6792	57.9827	62.276	52.5315		272.531	216.964	473.382	809.412		1025.65	710.343	838.585	1091.66
	2.95842	8.51392	6.27817	2.07767		2.96296	10.75	6.66667	11.75		26.0109	15.63	14.3968	21.4634		134.195	58.709	124.017	68.8705		274.736	379.312	788.383	529.544		877.155	1522.73	900.297	2492.64
	2.8455	3.40458	4.15533	6.05233		5.92593	6.75	8.2963	6.25		28.8767	30.7674	18.4513	25.5614		67.8368	144.454	44.7375	43.5513		453.681	808.201	947.823	365.985		803.872	1185.96	840.514	1293.73
	3.94217	4.76508	2.75517	3.97467		9.18519	6	5.03704	6.75		19.9212	29.2183	15.5026	15.6888		104.91	88.2029	45.0227	43.5513		1101.18	173.348	1256.97	641.007		963.938	748.691	630.307	471.995
	5.149	2.68742	0.993667	4.065		5.48148	8.75	5.18519	5.5		28.0408	38.2378	18.1675	14.3261		79.1014	69.4574	84.2349	49.4134		290.589	342.965	446.804	407.177		842.442	1140.92	938.867	1172.49
	2.07767		1.897			4.14815		6.37037			26.6079		15.9881			92.79		60.8501			1051.28		385.736			705.519		665.02
	2.07767		8.5365			3.55556		5.18519			23.0257		38.6163			69.2627		60.4224			247.991		210.519			1602.27		692.019
	3.12917		6.41367			7.25926		8.74074			30.3095		18.2956			78.8162		74.2453			764.47		396.507			719.018		620.664
	4.24567		5.51033			4.14815		7.25926			27.3244		21.645			73.3978		79.8146			153.057		228.745			1017.94		425.886
	2.12283		5.37483			6.22222		9.92593			28.399		24.3968			71.8293		53.1503			274.767		598.942			1912.76		2680.3
	2.439		2.80033			7.11111		8.44444			19.2047		31.8213			65.698		55.004			321.017		261.607			784.587		790.372
	3.3875		6.86533			6.96296		8.2963			28.1602		14.6212			81.8106		44.8801			349.01		821.245			859.798		1197.29
	5.3722		9.16883			8.59259		5.77778			19.6823		20.1866			69.1201		84.2349			238.254		594.864			749.874		759.516
	4.26735		8.44617			8.14815		5.18519			18.8726		23.6117			71.5441		64.5575			230.13		619.206			769.159		1349.64
	4.28469		2.8455			5.03704		11.4074			16.945		31.8213			73.3978		28.197			215.129		320.849			1073.86		1218.5
	5.33742		1.2195			7.7037		5.33333			11.8213		22.6548			76.3922		57.1428			215.129		424.874			1168.36		900.297
	5.6846		3.70367			6.81481		12			33.8567		50.4273			74.1108		63.5924			105.59		538.878			657.306		564.738
	6.74832		4.78767			8.2963		6.81481			38.6163		14.2892			70.6886		75.5369			181.05		429.339			2257.96		1093.15
	8.36583		4.607			7.25926		10.2222			14.2892		17.6386			66.8387		46.5911			166.643		474.797			1957.12		682.376
	6.37563		3.16167			4.14815		6.66667			25.6789		23.6117			84.9476		61.4205			969.731		425.916			786.515		884.869
	4.87632		3.43267			7.55556		8.14815			36.765		38.4144			70.8312		53.7206			223.847		356.937			992.865		599.451
	5.37753		4.76888			13.037		4.74074			31.3726		15.63			72.1145		69.9759			184.702		800.554			1091.22		1095.08
	2.47643		3.84755			8.74074		5.77778			27.3643		20.9045			71.6867		42.0283			161.577		417.594			568.595		3004.29
	1.47958		4.37683			21.1852		8			34.3763		17.5516			75.2515		53.2929			378.221		472.363			742.16		1542.49
	5.37686		1.37653			5.92593		4.59259			23.3548		21.6375			73.683		49.7281			334.405		274.276			1314.92		3305.14
	3.57395		1.48759			7.7037		7.25926			16.5374		34.2745			78.531		52.7298			160.36		482.891			1272.5		979.365
	5.38756		2.76332			10.8148		5.18519			19.3675		27.3846			62.7036		43.5968			104.373		503.582			1320.71		261.964
	8.97899		3.28764			6.22222		6.22222			22.4658		28.3473			79.244		33.1877			352.661		446.378			2263.75		628.379
	1.84643		2.47693			7.11111		7.55556			23.5663		31.4766			69.9759		69.5481			1042.76		636.246			1272.5		757.588
	6.38759		3.28742			6.37037		4.88889			20.4763		35.7362			39.1765		66.4112			552.266		342.164			948.51		838.585
	4.3764		3.28654			4.44444		9.48148			37.2377		37.7653			49.5855		72.997			555.917		546.409			1999.54		900.297
	3.7853		5.27643			7.11111		12			28.3654		22.7464			183.905		44.5949			483.287		547.626			1648.56		840.514
	4.73653		1.3853			12		4.2963			27.6352		28.4732			93.6458		35.4691			668.347		271.8			1008.29		630.307
	4.3753		1.49754			4.59259		13.5556			31.3846		19.9376			71.5444		87.9423			731.636		762.824			1014.08		938.867
	2.47643		2.48753			3.40741		6.51852			17.3763		24.7683			44.3097		100.209			620.423		442.727			975.509		665.02
	4.28473		3.48622			5.92593		14.1481			25.7492		18.3974			43.0264		42.1709			409.865		624.531			874.388		583.578
	2.47632		3.58365			13.3333		14.2222			14.2873		21.4863			58.9965		179.2			1134.04		400.95			1032.49		848.376
	3.27642		2.48753			11.1111		3.55556			19.4982		11.9375			73.5407		52.6464			526.707		278.875			693.288		1038.83
	4.27643		3.75632			5.62963		5.33333			30.8705		23.7664			79.2443		69.4574			728.745		792.254			839.287		937.275

[truncated: 17 more sheets: Fig.3, Fig.5a, Sheet1, Supplementary Fig.5, Fig.5b-faecal-metagenome_pvalue, Fig.5b-serum-metagenome_pvalue, Fig.5c, Fig.6, Fig.7a, Fig.7b, Fig.7c, Fig.7e, Fig.7f, Fig.8a-c, Fig.8d-e, Fig.8f, Fig.8g-h]
